# Supplementary material for: The Relationship between Autism and Ehlers-Danlos Syndromes/Hypermobility Spectrum Disorders
Source: J Pers Med. 2020 Dec 1;10(4):260. doi: 10.3390/jpm10040260 (PMC7711487; doi:10.3390/jpm10040260)
Supplement: Supplementary file 1 [file jpm-10-00260-s001.zip]

Archive with 1 entries (1 files):
- jpm-1017942-supplementary.xlsx
