# Supplementary material for: The Relationship between Autism and Ehlers-Danlos Syndromes/Hypermobility Spectrum Disorders
Source: J Pers Med. 2020 Dec 1;10(4):260. doi: 10.3390/jpm10040260 (PMC7711487; doi:10.3390/jpm10040260)
Supplement: Supplementary file 1 [file jpm-10-00260-s001.zip › jpm-1017942-supplementary.xlsx]

## Sheet: Tab1_A-H_Syndromes
#A-H = autism + hypermobility syndromes
#EDS = Ehlers-Danlos syndromes
#OMIM = Online Mendelian Inheritance in Man database
OMIM Search Terms: "joint (hypermobility OR hyperlaxity OR laxity OR hyperextensibility) AND autism"
OMIM#	Syndrome	Gene(s)/Locus	Inheritance	Description
606053	Intellectual Developmental Disorder with Autism and Speech Delay	TBR1	AD	joint laxity (less common)
616603	Cutis Laxa, Autosomal Dominant 3	ALDH18A1	AD	joint laxity, thin skin with visible veins
618906	Intellectual Developmental Disorder with Autistic Features and Language Delay, with or without Seizures	TANC2	AD	joint hypermobility (less common)
300624	Fragile X Syndrome	FMR1	XLD	joint laxity
618718	Neurodevelopmental Disorder with Behavioral Abnormalities, Absent Speech, and Hypotonia	NTNG2	AR	joint laxity
610443	Koolen-De Vries Syndrome	KANSL1	AD	joint laxity, anomalies of skin
615873	Helsmoortel-Van der AA Syndrome	ADNP	AD	joint laxity
615828	Vulto-Van Silfhout-De Vries Syndrome	DEAF1	AD	joint hypermobility
300958	Intellectual Developmental Disorder, X-linked, Syndromic, Snijders Blok Type	DDX3X	XLD, XLR	joint hyperlaxity
618505	Neurodevelopmental Disorder with Coarse Facies and Mild Distal Skeletal Abnormalities	KDM6B	AD	joint hyperlaxity
617804	Neurodevelopmental Disorder with Severe Motor Impairment and Absent Language	DHX30	AD	joint hyperlaxity
180849	Rubinstein-Taybi Syndrome 1	CREBBP	AD	joint laxity and dislocations; autism mostly in patients with larger deletions (1/3rd)
617140	ZTTK Syndrome	SON	AD	joint laxity, 1 patient with smooth velvety skin
617101	Intellectual Developmental Disorder with Persistence of Fetal Hemoglobin	BCL11A	AD	joint laxity
618354	Neurodevelopmental Disorder and Langauge Delay with or without Structural Brain Abnormalities	PPP2CA	AD	joint hypermobility (less common)
618205	Snijders Blok-Campeau Syndrome	CHD3	AD	joint laxity
616364	White-Sitton Syndrome	POGZ	AD	joint laxity
613406	Witteveen-Kolk Syndrome	SIN3A	AD	joint hypermotility
617062	Okur-Chung Neurodevelopmental Syndrome	CSNK2A1	AD	joint laxity and/or scolios
618659	Neurodevelopmental Disorder with Dysmorphic Facies and Dystal Skeletal Anomalies	ZMIZ1	AD	joint laxity
617635	Mental Retardation, Autosomal Dominant 47	STAG1	AD	joint laxity and autism (less common)
617991	Chung-Jansen Syndrome	PHIP	AD	joint hypermobility
618050	Mental Retardation, Autosomal Dominant 57	TLK2	AD	joint hypermobility
618707	Neurodevelopmental Disorder with Absent Language and Variable Seizures	WASF1	AD	joint hypermobility
300986	Mental Retardation, X-linked, Syndromic, Bain Type	HNRNPH2	XLD	joint laxity
617164	Short Stature, Rhizomelic, with Microcephaly, Micrognathia, and Developmental Delay	ARCN1	AD	joint laxity (small joints)
618089	Intellectual Developmental Disorder with Dysmorphic Facies and Behavioral Abnormalities	FBXO11	AD	joint hyperlaxity
618709	Neurodevelopmental Disorder with Nonspecific Brain Abnormalities and with or without Seizures	DLL1	AD	joint hyperextensibility
619000	Intellectual Developmental Disorder with Seizures and Language Delay	SETD1B	?	joint laxity
617360	Congenital Heart Defects, Dysmorphic Facial Features, and Intellectual Developmental Disorder	CDK13	AD	joint hypermobility
300966	Mental Retardation, X-linked, Syndromic 33	TAF1	XLR	joint hypermobility
618748	Intellectual Developmental Disorder with Hypotonia and Behavioral Abnormalities	CDK8	AD	joint hypermobility
606232	Phelan-McDermid Syndrome	SHANK3	AD	joint hyperextensibility
619033	Vissers-Bodmer Syndrome	CNOT1	?	joint hypermobility (less common)
613684	Rubinstein-Taybi Syndrome 2	EP300	AD	joint hypermobility (less common)

## Sheet: Tab2_EDS_Syndromes
OMIM Search Terms: "Ehlers Danlos Syndrome"
OMIM#	Syndrome	Gene(s)/Locus	Inheritance
130000	Ehlers-Danlos Syndrome, Classic Type, 1	COL5A1	AD
130010	Ehlers-Danlos Syndrome, Classic Type, 2	COL5A2	AD
606408	Ehlers-Danlos Syndrome, Classic-Like	TNXB	AR
225320	Ehlers-Danlos Syndrome, Cardiac Valvular Type	COL1A2	AR
130050	Ehlers-Danlos Syndrome, Vascular Type	COL3A1	AD
130060	Ehlers-Danlso Syndrome, Arthrochalasia Type, 1	COL1A1	AD
617821	Ehlers-Danlos Syndrome, Arthrochalasia Type, 2	COL1A2	AD
225410	Ehlers-Danlos Syndrome, Dermatosparaxis Type	ADAMTS2	AR
225400	Ehlers-Danlos Syndrome, Kyphoscoliotic Type, 1	PLOD1	AR
614557	Ehlers-Danlos Syndrome, Kyphoscoliotic Type, 2	FKBP14	AR
130070	Ehlers-Danlos Syndrome, Spondylodysplastic Type, 1	B4GALT7	AR
615349	Ehlers-Danlos Syndrome, Spondylodysplastic Type, 2	B3GALT6	AR
613350	Ehlers-Danlos Syndrome, Spondylodysplastic Type, 3	SLC39A13	AR
130080	Ehlers-Danlos Syndrome, Periodontal Type, 1	C1R	AD
617174	Ehlers-Danlos Syndrome, Periodontal Type, 2	C1S	AD
616471	Bethlem Myopathy 2	COL12A1	AR
229200	Brittle Cornea Syndrome 1	ZNF469	AR
614170	Brittle Cornea Syndrome 2	PRDM5	AR
610776	Ehlers-Danlos Syndrome, Musculocontractural Type, 1	CHST14	AR
615539	Ehlers-Danlos Syndrome, Musculocontractural Type, 2	DSE	AR

## Sheet: Tab3_A-H_+_EDS_Gene_List
A-H/EDS Gene List
TBR1
ALDH18A1
TANC2
FMR1
NTNG2
KANSL1
ADNP
DEAF1
DDX3X
KDM6B
DHX30
CREBBP
SON
BCL11A
PPP2CA
CHD3
POGZ
SIN3A
CSNK2A1
ZMIZ1
STAG1
PHIP
TLK2
WASF1
HNRNPH2
ARCN1
FBXO11
DLL1
SETD1B
CDK13
TAF1
CDK8
SHANK3
CNOT1
EP300
COL5A1
COL5A2
TNXB
COL1A2
COL3A1
COL1A1
COL1A2
ADAMTS2
PLOD1
FKBP14
B4GALT7
B3GALT6
SLC39A13
C1R
C1S
COL12A1
ZNF469
PRDM5
CHST14
DSE

## Sheet: Tab4_A-H_+_EDS_Gene_Network
GeneMANIA A-H + EDS Full Interaction Gene List
Gene 1	Gene 2	Weight	Network group	Network
DEAF1	B3GALT6	0.0136394	Co-expression	Ramaswamy-Golub-2001
COL12A1	SLC39A13	0.00758751	Co-expression	Ramaswamy-Golub-2001
ZMIZ1	DEAF1	0.0122195	Co-expression	Ramaswamy-Golub-2001
ZMIZ1	HNRNPH2	0.008583	Co-expression	Ramaswamy-Golub-2001
COL5A2	SLC39A13	0.00802903	Co-expression	Ramaswamy-Golub-2001
COL5A2	COL12A1	0.0164543	Co-expression	Ramaswamy-Golub-2001
ADNP	SIN3A	0.00835381	Co-expression	Ramaswamy-Golub-2001
CREBBP	SIN3A	0.00859481	Co-expression	Ramaswamy-Golub-2001
COL1A2	SLC39A13	0.00842875	Co-expression	Ramaswamy-Golub-2001
COL1A2	COL12A1	0.0152289	Co-expression	Ramaswamy-Golub-2001
COL1A2	COL5A2	0.0236066	Co-expression	Ramaswamy-Golub-2001
COL1A1	COL12A1	0.0118212	Co-expression	Ramaswamy-Golub-2001
COL1A1	COL5A2	0.0222021	Co-expression	Ramaswamy-Golub-2001
COL1A1	COL1A2	0.0223255	Co-expression	Ramaswamy-Golub-2001
COL3A1	COL12A1	0.00984405	Co-expression	Ramaswamy-Golub-2001
COL3A1	COL5A2	0.0173353	Co-expression	Ramaswamy-Golub-2001
COL3A1	COL1A2	0.0178888	Co-expression	Ramaswamy-Golub-2001
COL3A1	COL1A1	0.0170689	Co-expression	Ramaswamy-Golub-2001
FMR1	HNRNPH2	0.0173086	Co-expression	Ramaswamy-Golub-2001
C1S	COL5A2	0.010235	Co-expression	Ramaswamy-Golub-2001
C1S	COL1A1	0.0114523	Co-expression	Ramaswamy-Golub-2001
C1R	COL5A2	0.0152336	Co-expression	Ramaswamy-Golub-2001
C1R	COL1A1	0.0184126	Co-expression	Ramaswamy-Golub-2001
C1R	COL3A1	0.0115819	Co-expression	Ramaswamy-Golub-2001
C1R	C1S	0.0136879	Co-expression	Ramaswamy-Golub-2001
ARCN1	STAG1	0.0133371	Co-expression	Ramaswamy-Golub-2001
ARCN1	CSNK2A1	0.0132193	Co-expression	Ramaswamy-Golub-2001
ARCN1	FMR1	0.0119585	Co-expression	Ramaswamy-Golub-2001
EP300	DDX3X	0.0104758	Co-expression	Ramaswamy-Golub-2001
PPP2CA	ARCN1	0.0088018	Co-expression	Ramaswamy-Golub-2001
COL6A3	SLC39A13	0.00761884	Co-expression	Ramaswamy-Golub-2001
COL6A3	COL12A1	0.0139105	Co-expression	Ramaswamy-Golub-2001
COL6A3	COL5A2	0.0231523	Co-expression	Ramaswamy-Golub-2001
COL6A3	COL1A2	0.023719	Co-expression	Ramaswamy-Golub-2001
COL6A3	COL1A1	0.0219892	Co-expression	Ramaswamy-Golub-2001
COL6A3	COL3A1	0.0159356	Co-expression	Ramaswamy-Golub-2001
COL6A3	C1S	0.0118683	Co-expression	Ramaswamy-Golub-2001
COL6A3	C1R	0.0155902	Co-expression	Ramaswamy-Golub-2001
SPARC	COL12A1	0.0148918	Co-expression	Ramaswamy-Golub-2001
SPARC	COL5A2	0.0219645	Co-expression	Ramaswamy-Golub-2001
SPARC	COL1A1	0.0151948	Co-expression	Ramaswamy-Golub-2001
SPARC	COL3A1	0.0153929	Co-expression	Ramaswamy-Golub-2001
SPARC	CDK8	0.0121205	Co-expression	Ramaswamy-Golub-2001
COL6A1	COL5A2	0.0145399	Co-expression	Ramaswamy-Golub-2001
COL6A1	COL1A1	0.0194141	Co-expression	Ramaswamy-Golub-2001
COL6A1	COL3A1	0.0141154	Co-expression	Ramaswamy-Golub-2001
COL6A1	C1S	0.0113156	Co-expression	Ramaswamy-Golub-2001
COL6A1	C1R	0.0167357	Co-expression	Ramaswamy-Golub-2001
COL6A1	COL6A3	0.0170159	Co-expression	Ramaswamy-Golub-2001
ITGA1	C1R	0.0178274	Co-expression	Ramaswamy-Golub-2001
MMP14	DHX30	0.00661371	Co-expression	Ramaswamy-Golub-2001
LUM	COL12A1	0.0111602	Co-expression	Ramaswamy-Golub-2001
LUM	COL5A2	0.0189293	Co-expression	Ramaswamy-Golub-2001
LUM	COL1A2	0.0181277	Co-expression	Ramaswamy-Golub-2001
LUM	COL1A1	0.0184372	Co-expression	Ramaswamy-Golub-2001
LUM	COL3A1	0.0147308	Co-expression	Ramaswamy-Golub-2001
LUM	C1S	0.0119104	Co-expression	Ramaswamy-Golub-2001
LUM	C1R	0.0146698	Co-expression	Ramaswamy-Golub-2001
LUM	COL6A3	0.0198694	Co-expression	Ramaswamy-Golub-2001
LUM	SPARC	0.016934	Co-expression	Ramaswamy-Golub-2001
LUM	COL6A1	0.0158741	Co-expression	Ramaswamy-Golub-2001
PCOLCE	COL12A1	0.0113081	Co-expression	Ramaswamy-Golub-2001
PCOLCE	COL5A2	0.0171496	Co-expression	Ramaswamy-Golub-2001
PCOLCE	COL1A1	0.0186091	Co-expression	Ramaswamy-Golub-2001
PCOLCE	COL3A1	0.013293	Co-expression	Ramaswamy-Golub-2001
PCOLCE	C1S	0.0111328	Co-expression	Ramaswamy-Golub-2001
PCOLCE	C1R	0.0174253	Co-expression	Ramaswamy-Golub-2001
PCOLCE	COL6A3	0.0172663	Co-expression	Ramaswamy-Golub-2001
PCOLCE	SPARC	0.0178347	Co-expression	Ramaswamy-Golub-2001
PCOLCE	COL6A1	0.0183781	Co-expression	Ramaswamy-Golub-2001
PCOLCE	LUM	0.0141945	Co-expression	Ramaswamy-Golub-2001
MXRA5	SLC39A13	0.00762122	Co-expression	Ramaswamy-Golub-2001
MXRA5	COL12A1	0.014915	Co-expression	Ramaswamy-Golub-2001
MXRA5	COL5A2	0.0159732	Co-expression	Ramaswamy-Golub-2001
MXRA5	COL1A2	0.0153077	Co-expression	Ramaswamy-Golub-2001
MXRA5	COL1A1	0.0123811	Co-expression	Ramaswamy-Golub-2001
MXRA5	COL3A1	0.0098331	Co-expression	Ramaswamy-Golub-2001
MXRA5	COL6A3	0.017432	Co-expression	Ramaswamy-Golub-2001
MXRA5	SPARC	0.0169019	Co-expression	Ramaswamy-Golub-2001
MXRA5	LUM	0.0127986	Co-expression	Ramaswamy-Golub-2001
MXRA5	PCOLCE	0.0118776	Co-expression	Ramaswamy-Golub-2001
MMP2	COL12A1	0.0122792	Co-expression	Ramaswamy-Golub-2001
MMP2	COL5A2	0.0199099	Co-expression	Ramaswamy-Golub-2001
MMP2	COL1A2	0.0200487	Co-expression	Ramaswamy-Golub-2001
MMP2	COL1A1	0.0196716	Co-expression	Ramaswamy-Golub-2001
MMP2	COL3A1	0.0126318	Co-expression	Ramaswamy-Golub-2001
MMP2	C1S	0.0113811	Co-expression	Ramaswamy-Golub-2001
MMP2	C1R	0.0144365	Co-expression	Ramaswamy-Golub-2001
MMP2	COL6A3	0.021655	Co-expression	Ramaswamy-Golub-2001
MMP2	LUM	0.0166514	Co-expression	Ramaswamy-Golub-2001
MMP2	MXRA5	0.0153378	Co-expression	Ramaswamy-Golub-2001
FN1	COL12A1	0.0122301	Co-expression	Ramaswamy-Golub-2001
FN1	COL5A2	0.0200292	Co-expression	Ramaswamy-Golub-2001
FN1	COL1A2	0.0185796	Co-expression	Ramaswamy-Golub-2001
FN1	COL1A1	0.0180874	Co-expression	Ramaswamy-Golub-2001
FN1	COL3A1	0.0143351	Co-expression	Ramaswamy-Golub-2001
FN1	C1S	0.0109667	Co-expression	Ramaswamy-Golub-2001
FN1	C1R	0.0119299	Co-expression	Ramaswamy-Golub-2001
FN1	COL6A3	0.0202964	Co-expression	Ramaswamy-Golub-2001
FN1	SPARC	0.0219133	Co-expression	Ramaswamy-Golub-2001
FN1	COL6A1	0.0149924	Co-expression	Ramaswamy-Golub-2001
FN1	LUM	0.0166668	Co-expression	Ramaswamy-Golub-2001
FN1	PCOLCE	0.0180326	Co-expression	Ramaswamy-Golub-2001
FN1	MXRA5	0.0127799	Co-expression	Ramaswamy-Golub-2001
FN1	MMP2	0.0156847	Co-expression	Ramaswamy-Golub-2001
STAG2	MIB1	0.00982912	Co-expression	Ramaswamy-Golub-2001
KANSL1	SON	0.010977	Co-expression	Roth-Zlotnik-2006
KANSL1	CDK13	0.00824012	Co-expression	Roth-Zlotnik-2006
POGZ	CDK13	0.0107461	Co-expression	Roth-Zlotnik-2006
POGZ	KANSL1	0.00449364	Co-expression	Roth-Zlotnik-2006
COL5A2	FKBP14	0.0176783	Co-expression	Roth-Zlotnik-2006
COL5A2	COL12A1	0.0163338	Co-expression	Roth-Zlotnik-2006
COL5A1	FKBP14	0.0141403	Co-expression	Roth-Zlotnik-2006
COL5A1	COL12A1	0.01274	Co-expression	Roth-Zlotnik-2006
COL5A1	COL5A2	0.0119741	Co-expression	Roth-Zlotnik-2006
COL5A1	TAF1	0.00991693	Co-expression	Roth-Zlotnik-2006
SETD1B	CDK13	0.00956569	Co-expression	Roth-Zlotnik-2006
SETD1B	KANSL1	0.00409639	Co-expression	Roth-Zlotnik-2006
SETD1B	ZMIZ1	0.00927007	Co-expression	Roth-Zlotnik-2006
PLOD1	COL5A2	0.0137467	Co-expression	Roth-Zlotnik-2006
PLOD1	COL5A1	0.0116294	Co-expression	Roth-Zlotnik-2006
ADNP	FBXO11	0.0124542	Co-expression	Roth-Zlotnik-2006
COL1A2	FKBP14	0.0151567	Co-expression	Roth-Zlotnik-2006
COL1A2	COL12A1	0.0147154	Co-expression	Roth-Zlotnik-2006
COL1A2	COL5A2	0.0125768	Co-expression	Roth-Zlotnik-2006
COL1A2	COL5A1	0.00961122	Co-expression	Roth-Zlotnik-2006
COL1A2	PLOD1	0.0114512	Co-expression	Roth-Zlotnik-2006
STAG1	SETD1B	0.011509	Co-expression	Roth-Zlotnik-2006
COL1A1	COL5A2	0.0212402	Co-expression	Roth-Zlotnik-2006
COL1A1	COL5A1	0.0170268	Co-expression	Roth-Zlotnik-2006
COL1A1	PLOD1	0.0199695	Co-expression	Roth-Zlotnik-2006
COL1A1	COL1A2	0.0177064	Co-expression	Roth-Zlotnik-2006
COL3A1	FKBP14	0.0157672	Co-expression	Roth-Zlotnik-2006
COL3A1	COL5A2	0.0141329	Co-expression	Roth-Zlotnik-2006
COL3A1	COL5A1	0.011205	Co-expression	Roth-Zlotnik-2006
COL3A1	PLOD1	0.012634	Co-expression	Roth-Zlotnik-2006
COL3A1	COL1A2	0.0113638	Co-expression	Roth-Zlotnik-2006
COL3A1	COL1A1	0.0198424	Co-expression	Roth-Zlotnik-2006
C1S	COL12A1	0.0234875	Co-expression	Roth-Zlotnik-2006
C1R	C1S	0.0188254	Co-expression	Roth-Zlotnik-2006
WASF1	TANC2	0.00967463	Co-expression	Roth-Zlotnik-2006
EP300	SON	0.00929172	Co-expression	Roth-Zlotnik-2006
EP300	KANSL1	0.00336713	Co-expression	Roth-Zlotnik-2006
COL6A3	ADAMTS2	0.00583288	Co-expression	Roth-Zlotnik-2006
COL6A3	FKBP14	0.00759313	Co-expression	Roth-Zlotnik-2006
COL6A3	COL12A1	0.0080872	Co-expression	Roth-Zlotnik-2006
COL6A3	COL5A2	0.00588336	Co-expression	Roth-Zlotnik-2006
COL6A3	TAF1	0.00527242	Co-expression	Roth-Zlotnik-2006
COL6A3	COL5A1	0.00449068	Co-expression	Roth-Zlotnik-2006
COL6A3	PLOD1	0.0051782	Co-expression	Roth-Zlotnik-2006
COL6A3	COL1A2	0.00510561	Co-expression	Roth-Zlotnik-2006
COL6A3	COL1A1	0.00796392	Co-expression	Roth-Zlotnik-2006
COL6A3	COL3A1	0.00537454	Co-expression	Roth-Zlotnik-2006
COL6A3	C1S	0.00639499	Co-expression	Roth-Zlotnik-2006
ITGA11	ADAMTS2	0.0203957	Co-expression	Roth-Zlotnik-2006
MSL1	ADNP	0.0112029	Co-expression	Roth-Zlotnik-2006
COL6A1	ADAMTS2	0.0275169	Co-expression	Roth-Zlotnik-2006
COL6A1	COL6A3	0.00600312	Co-expression	Roth-Zlotnik-2006
COL6A1	ITGA11	0.0246813	Co-expression	Roth-Zlotnik-2006
MMP14	COL5A2	0.0113234	Co-expression	Roth-Zlotnik-2006
MMP14	COL5A1	0.0104983	Co-expression	Roth-Zlotnik-2006
MMP14	COL1A2	0.00970681	Co-expression	Roth-Zlotnik-2006
MMP14	COL1A1	0.0220994	Co-expression	Roth-Zlotnik-2006
MMP14	COL3A1	0.0124803	Co-expression	Roth-Zlotnik-2006
MMP14	COL6A3	0.0047305	Co-expression	Roth-Zlotnik-2006
LUM	COL5A2	0.0125115	Co-expression	Roth-Zlotnik-2006
LUM	COL1A2	0.0101265	Co-expression	Roth-Zlotnik-2006
LUM	COL3A1	0.0116389	Co-expression	Roth-Zlotnik-2006
LUM	COL6A3	0.00574226	Co-expression	Roth-Zlotnik-2006
PCOLCE	COL5A2	0.00905079	Co-expression	Roth-Zlotnik-2006
PCOLCE	COL5A1	0.0068526	Co-expression	Roth-Zlotnik-2006
PCOLCE	PLOD1	0.010263	Co-expression	Roth-Zlotnik-2006
PCOLCE	COL1A2	0.00780722	Co-expression	Roth-Zlotnik-2006
PCOLCE	COL1A1	0.0119599	Co-expression	Roth-Zlotnik-2006
PCOLCE	COL3A1	0.00872866	Co-expression	Roth-Zlotnik-2006
PCOLCE	C1S	0.0106897	Co-expression	Roth-Zlotnik-2006
PCOLCE	C1R	0.00878897	Co-expression	Roth-Zlotnik-2006
PCOLCE	COL6A3	0.00384549	Co-expression	Roth-Zlotnik-2006
PCOLCE	LUM	0.00959774	Co-expression	Roth-Zlotnik-2006
COL6A2	COL1A2	0.00363698	Co-expression	Roth-Zlotnik-2006
COL6A2	C1R	0.00467605	Co-expression	Roth-Zlotnik-2006
COL6A2	COL6A3	0.00213695	Co-expression	Roth-Zlotnik-2006
COL6A2	ITGA11	0.00491174	Co-expression	Roth-Zlotnik-2006
COL6A2	COL6A1	0.00592767	Co-expression	Roth-Zlotnik-2006
COL6A2	PCOLCE	0.00372212	Co-expression	Roth-Zlotnik-2006
MIB1	ADNP	0.013095	Co-expression	Roth-Zlotnik-2006
MIB1	FMR1	0.0107238	Co-expression	Roth-Zlotnik-2006
STMN4	NTNG2	0.0151472	Co-expression	Roth-Zlotnik-2006
MXRA5	COL5A2	0.0132446	Co-expression	Roth-Zlotnik-2006
MXRA5	COL1A2	0.0121834	Co-expression	Roth-Zlotnik-2006
MXRA5	COL1A1	0.0187114	Co-expression	Roth-Zlotnik-2006
MXRA5	COL3A1	0.0128612	Co-expression	Roth-Zlotnik-2006
MXRA5	COL6A3	0.00630877	Co-expression	Roth-Zlotnik-2006
MXRA5	PCOLCE	0.0098553	Co-expression	Roth-Zlotnik-2006
EDNRA	FKBP14	0.0147726	Co-expression	Roth-Zlotnik-2006
EDNRA	COL5A2	0.011946	Co-expression	Roth-Zlotnik-2006
EDNRA	COL5A1	0.00986089	Co-expression	Roth-Zlotnik-2006
EDNRA	COL1A2	0.0104909	Co-expression	Roth-Zlotnik-2006
EDNRA	COL1A1	0.0165982	Co-expression	Roth-Zlotnik-2006
EDNRA	COL3A1	0.0114024	Co-expression	Roth-Zlotnik-2006
EDNRA	COL6A3	0.00486446	Co-expression	Roth-Zlotnik-2006
EDNRA	PCOLCE	0.00706171	Co-expression	Roth-Zlotnik-2006
FN1	C1S	0.0222766	Co-expression	Roth-Zlotnik-2006
FN1	C1R	0.0187227	Co-expression	Roth-Zlotnik-2006
FN1	PCOLCE	0.0108833	Co-expression	Roth-Zlotnik-2006
FN1	COL6A2	0.00619569	Co-expression	Roth-Zlotnik-2006
STAG2	EP300	0.00329439	Co-expression	Roth-Zlotnik-2006
SLC39A13	ZNF469	0.0117429	Co-expression	Innocenti-Brown-2011
ZMIZ1	B3GALT6	0.0162991	Co-expression	Innocenti-Brown-2011
POGZ	KANSL1	0.0103721	Co-expression	Innocenti-Brown-2011
COL5A2	ZNF469	0.0167461	Co-expression	Innocenti-Brown-2011
COL5A2	COL12A1	0.0148875	Co-expression	Innocenti-Brown-2011
TAF1	PHIP	0.0111148	Co-expression	Innocenti-Brown-2011
COL5A1	ZNF469	0.00777521	Co-expression	Innocenti-Brown-2011
COL5A1	COL12A1	0.0072029	Co-expression	Innocenti-Brown-2011
COL5A1	COL5A2	0.0158249	Co-expression	Innocenti-Brown-2011
SETD1B	SON	0.0133947	Co-expression	Innocenti-Brown-2011
SETD1B	SIN3A	0.0105071	Co-expression	Innocenti-Brown-2011
COL1A2	COL12A1	0.00754081	Co-expression	Innocenti-Brown-2011
COL1A2	COL5A2	0.0141057	Co-expression	Innocenti-Brown-2011
COL1A2	COL5A1	0.00746176	Co-expression	Innocenti-Brown-2011
STAG1	SIN3A	0.0072597	Co-expression	Innocenti-Brown-2011
STAG1	SETD1B	0.00386866	Co-expression	Innocenti-Brown-2011
CHD3	COL5A1	0.00941949	Co-expression	Innocenti-Brown-2011
COL1A1	ZNF469	0.0105327	Co-expression	Innocenti-Brown-2011
COL1A1	COL5A2	0.0196528	Co-expression	Innocenti-Brown-2011
COL1A1	COL5A1	0.00944571	Co-expression	Innocenti-Brown-2011
COL1A1	COL1A2	0.00894949	Co-expression	Innocenti-Brown-2011
TBR1	TANC2	0.00623697	Co-expression	Innocenti-Brown-2011
COL3A1	COL12A1	0.0145392	Co-expression	Innocenti-Brown-2011
COL3A1	COL5A2	0.0345823	Co-expression	Innocenti-Brown-2011
COL3A1	COL5A1	0.0170758	Co-expression	Innocenti-Brown-2011
COL3A1	COL1A2	0.0173892	Co-expression	Innocenti-Brown-2011
COL3A1	COL1A1	0.0211681	Co-expression	Innocenti-Brown-2011
FMR1	PHIP	0.0104589	Co-expression	Innocenti-Brown-2011
C1R	C1S	0.0231447	Co-expression	Innocenti-Brown-2011
WASF1	ADNP	0.012541	Co-expression	Innocenti-Brown-2011
WASF1	CREBBP	0.0100911	Co-expression	Innocenti-Brown-2011
CDK8	SON	0.00724663	Co-expression	Innocenti-Brown-2011
CDK8	CNOT1	0.00894062	Co-expression	Innocenti-Brown-2011
CDK8	ARCN1	0.00596593	Co-expression	Innocenti-Brown-2011
PPP2CA	STAG1	0.00320734	Co-expression	Innocenti-Brown-2011
COL6A3	COL5A2	0.0340188	Co-expression	Innocenti-Brown-2011
COL6A3	COL5A1	0.0136903	Co-expression	Innocenti-Brown-2011
COL6A3	COL1A2	0.0131042	Co-expression	Innocenti-Brown-2011
COL6A3	COL1A1	0.0186717	Co-expression	Innocenti-Brown-2011
ITGA11	COL12A1	0.015743	Co-expression	Innocenti-Brown-2011
NEDD8	PPP2CA	0.00658821	Co-expression	Innocenti-Brown-2011
MSL1	SETD1B	0.0123892	Co-expression	Innocenti-Brown-2011
MSL1	STAG1	0.00699797	Co-expression	Innocenti-Brown-2011
SPARC	COL12A1	0.00551121	Co-expression	Innocenti-Brown-2011
SPARC	COL5A2	0.0109699	Co-expression	Innocenti-Brown-2011
SPARC	COL5A1	0.00515931	Co-expression	Innocenti-Brown-2011
SPARC	COL1A2	0.0057635	Co-expression	Innocenti-Brown-2011
SPARC	COL1A1	0.00616718	Co-expression	Innocenti-Brown-2011
SPARC	COL3A1	0.0128822	Co-expression	Innocenti-Brown-2011
SPARC	COL6A3	0.00951464	Co-expression	Innocenti-Brown-2011
COL6A1	COL5A1	0.0128171	Co-expression	Innocenti-Brown-2011
COL6A1	COL1A2	0.0138885	Co-expression	Innocenti-Brown-2011
COL6A1	COL1A1	0.0167099	Co-expression	Innocenti-Brown-2011
MMP14	COL5A1	0.00868706	Co-expression	Innocenti-Brown-2011
LUM	COL1A2	0.0114503	Co-expression	Innocenti-Brown-2011
COL6A2	ADAMTS2	0.0221031	Co-expression	Innocenti-Brown-2011
COL6A2	COL5A2	0.0247131	Co-expression	Innocenti-Brown-2011
COL6A2	COL5A1	0.0120087	Co-expression	Innocenti-Brown-2011
COL6A2	COL1A1	0.0126188	Co-expression	Innocenti-Brown-2011
COL6A2	COL3A1	0.0240308	Co-expression	Innocenti-Brown-2011
COL6A2	COL6A1	0.0240369	Co-expression	Innocenti-Brown-2011
MIB1	CDK8	0.00536247	Co-expression	Innocenti-Brown-2011
MIB1	EP300	0.0177811	Co-expression	Innocenti-Brown-2011
MMP2	COL5A1	0.00822147	Co-expression	Innocenti-Brown-2011
MMP2	CHD3	0.0169435	Co-expression	Innocenti-Brown-2011
EDNRA	COL1A2	0.00883714	Co-expression	Innocenti-Brown-2011
EDNRA	SPARC	0.00729599	Co-expression	Innocenti-Brown-2011
STAG2	PHIP	0.00976359	Co-expression	Innocenti-Brown-2011
STAG2	FMR1	0.0253083	Co-expression	Innocenti-Brown-2011
TLK2	TANC2	0.0174815	Co-expression	Wang-Maris-2006
PHIP	POGZ	0.0180294	Co-expression	Wang-Maris-2006
SETD1B	POGZ	0.0165964	Co-expression	Wang-Maris-2006
CNOT1	SON	0.0151498	Co-expression	Wang-Maris-2006
PLOD1	COL5A2	0.00719557	Co-expression	Wang-Maris-2006
ADNP	TANC2	0.010473	Co-expression	Wang-Maris-2006
ADNP	TLK2	0.00928445	Co-expression	Wang-Maris-2006
CREBBP	SON	0.015352	Co-expression	Wang-Maris-2006
CREBBP	ZMIZ1	0.00901555	Co-expression	Wang-Maris-2006
CREBBP	SETD1B	0.0137717	Co-expression	Wang-Maris-2006
COL1A2	COL5A2	0.0115928	Co-expression	Wang-Maris-2006
STAG1	DDX3X	0.00840768	Co-expression	Wang-Maris-2006
STAG1	ADNP	0.00642242	Co-expression	Wang-Maris-2006
CHD3	KDM6B	0.0241897	Co-expression	Wang-Maris-2006
TBR1	BCL11A	0.0106665	Co-expression	Wang-Maris-2006
COL3A1	COL5A2	0.00790408	Co-expression	Wang-Maris-2006
COL3A1	COL1A2	0.0191773	Co-expression	Wang-Maris-2006
CSNK2A1	ADNP	0.0149395	Co-expression	Wang-Maris-2006
C1R	C1S	0.00752581	Co-expression	Wang-Maris-2006
WASF1	BCL11A	0.0198895	Co-expression	Wang-Maris-2006
WASF1	ADNP	0.0114959	Co-expression	Wang-Maris-2006
WASF1	CREBBP	0.0119565	Co-expression	Wang-Maris-2006
ARCN1	PLOD1	0.0121236	Co-expression	Wang-Maris-2006
EP300	STAG1	0.00804184	Co-expression	Wang-Maris-2006
SIN3B	POGZ	0.014068	Co-expression	Wang-Maris-2006
COL6A3	COL5A2	0.00564794	Co-expression	Wang-Maris-2006
COL6A3	PLOD1	0.00681785	Co-expression	Wang-Maris-2006
COL6A3	COL1A2	0.0120187	Co-expression	Wang-Maris-2006
COL6A3	COL3A1	0.00856557	Co-expression	Wang-Maris-2006
SPARC	COL5A2	0.00767345	Co-expression	Wang-Maris-2006
SPARC	COL1A2	0.0169412	Co-expression	Wang-Maris-2006
SPARC	COL3A1	0.0125652	Co-expression	Wang-Maris-2006
SPARC	COL6A3	0.0081882	Co-expression	Wang-Maris-2006
COL6A1	SPARC	0.013811	Co-expression	Wang-Maris-2006
ITGA1	COL5A2	0.00720662	Co-expression	Wang-Maris-2006
LUM	COL1A2	0.0109564	Co-expression	Wang-Maris-2006
LUM	COL3A1	0.00895257	Co-expression	Wang-Maris-2006
LUM	C1S	0.00672315	Co-expression	Wang-Maris-2006
LUM	C1R	0.00700711	Co-expression	Wang-Maris-2006
LUM	COL6A3	0.00538336	Co-expression	Wang-Maris-2006
COL6A2	COL5A2	0.00829774	Co-expression	Wang-Maris-2006
COL6A2	COL1A2	0.0176111	Co-expression	Wang-Maris-2006
COL6A2	COL1A1	0.01419	Co-expression	Wang-Maris-2006
COL6A2	COL3A1	0.0121243	Co-expression	Wang-Maris-2006
COL6A2	COL6A3	0.0082197	Co-expression	Wang-Maris-2006
COL6A2	SPARC	0.0111701	Co-expression	Wang-Maris-2006
COL6A2	COL6A1	0.0152712	Co-expression	Wang-Maris-2006
MXRA5	COL5A2	0.00887461	Co-expression	Wang-Maris-2006
MXRA5	COL1A2	0.0167367	Co-expression	Wang-Maris-2006
MXRA5	COL3A1	0.011404	Co-expression	Wang-Maris-2006
MXRA5	COL6A3	0.00805158	Co-expression	Wang-Maris-2006
MXRA5	SPARC	0.0104565	Co-expression	Wang-Maris-2006
MXRA5	LUM	0.00829246	Co-expression	Wang-Maris-2006
MXRA5	COL6A2	0.0114889	Co-expression	Wang-Maris-2006
MMP2	COL5A2	0.010011	Co-expression	Wang-Maris-2006
MMP2	LUM	0.00996408	Co-expression	Wang-Maris-2006
MMP2	COL6A2	0.0136455	Co-expression	Wang-Maris-2006
MMP2	MXRA5	0.0155973	Co-expression	Wang-Maris-2006
EDNRA	COL5A2	0.00603494	Co-expression	Wang-Maris-2006
EDNRA	PLOD1	0.00909986	Co-expression	Wang-Maris-2006
EDNRA	COL6A3	0.00616836	Co-expression	Wang-Maris-2006
FN1	COL5A2	0.00669137	Co-expression	Wang-Maris-2006
FN1	PLOD1	0.00923082	Co-expression	Wang-Maris-2006
FN1	COL1A2	0.014231	Co-expression	Wang-Maris-2006
FN1	COL3A1	0.00939432	Co-expression	Wang-Maris-2006
FN1	COL6A3	0.00659582	Co-expression	Wang-Maris-2006
FN1	SPARC	0.00972334	Co-expression	Wang-Maris-2006
FN1	ITGA1	0.0099454	Co-expression	Wang-Maris-2006
FN1	COL6A2	0.00965044	Co-expression	Wang-Maris-2006
STAG2	STAG1	0.00837962	Co-expression	Wang-Maris-2006
STAG2	EP300	0.0157131	Co-expression	Wang-Maris-2006
COL12A1	SLC39A13	0.00641563	Co-expression	Noble-Diehl-2008
COL5A2	ZNF469	0.0122443	Co-expression	Noble-Diehl-2008
PHIP	POGZ	0.0143531	Co-expression	Noble-Diehl-2008
DDX3X	HNRNPH2	0.00863644	Co-expression	Noble-Diehl-2008
TAF1	PHIP	0.012885	Co-expression	Noble-Diehl-2008
COL5A1	COL12A1	0.0119187	Co-expression	Noble-Diehl-2008
BCL11A	KANSL1	0.0153841	Co-expression	Noble-Diehl-2008
COL1A2	ZNF469	0.00934867	Co-expression	Noble-Diehl-2008
COL1A2	SLC39A13	0.00903878	Co-expression	Noble-Diehl-2008
COL1A2	COL5A2	0.0280226	Co-expression	Noble-Diehl-2008
COL1A2	COL5A1	0.0167186	Co-expression	Noble-Diehl-2008
COL1A1	SHANK3	0.00941067	Co-expression	Noble-Diehl-2008
COL1A1	ZNF469	0.00475525	Co-expression	Noble-Diehl-2008
COL1A1	COL12A1	0.00769524	Co-expression	Noble-Diehl-2008
COL1A1	COL5A2	0.0150698	Co-expression	Noble-Diehl-2008
COL1A1	COL5A1	0.00890089	Co-expression	Noble-Diehl-2008
COL1A1	COL1A2	0.0128854	Co-expression	Noble-Diehl-2008
COL3A1	SLC39A13	0.0102779	Co-expression	Noble-Diehl-2008
COL3A1	COL1A2	0.0268567	Co-expression	Noble-Diehl-2008
COL3A1	COL1A1	0.0135255	Co-expression	Noble-Diehl-2008
C1S	SLC39A13	0.00304614	Co-expression	Noble-Diehl-2008
C1S	COL5A2	0.00731325	Co-expression	Noble-Diehl-2008
C1S	COL1A2	0.00596477	Co-expression	Noble-Diehl-2008
C1S	COL3A1	0.00683476	Co-expression	Noble-Diehl-2008
C1R	ZNF469	0.00248142	Co-expression	Noble-Diehl-2008
C1R	SLC39A13	0.00263944	Co-expression	Noble-Diehl-2008
C1R	COL5A2	0.006732	Co-expression	Noble-Diehl-2008
C1R	COL1A2	0.0053736	Co-expression	Noble-Diehl-2008
C1R	COL3A1	0.00601805	Co-expression	Noble-Diehl-2008
C1R	C1S	0.00205061	Co-expression	Noble-Diehl-2008
EP300	FMR1	0.0261927	Co-expression	Noble-Diehl-2008
PPP2CA	HNRNPH2	0.0026517	Co-expression	Noble-Diehl-2008
PPP2CA	DDX3X	0.00623092	Co-expression	Noble-Diehl-2008
PPP2CA	STAG1	0.00348853	Co-expression	Noble-Diehl-2008
COL6A3	SHANK3	0.00606142	Co-expression	Noble-Diehl-2008
COL6A3	NTNG2	0.004875	Co-expression	Noble-Diehl-2008
COL6A3	COL1A1	0.0045219	Co-expression	Noble-Diehl-2008
SPARC	ZNF469	0.00365666	Co-expression	Noble-Diehl-2008
SPARC	SLC39A13	0.00333296	Co-expression	Noble-Diehl-2008
SPARC	COL12A1	0.00507157	Co-expression	Noble-Diehl-2008
SPARC	COL5A2	0.0106573	Co-expression	Noble-Diehl-2008
SPARC	COL5A1	0.00629256	Co-expression	Noble-Diehl-2008
SPARC	COL1A2	0.00875074	Co-expression	Noble-Diehl-2008
SPARC	COL1A1	0.00422772	Co-expression	Noble-Diehl-2008
SPARC	COL3A1	0.0090976	Co-expression	Noble-Diehl-2008
SPARC	C1S	0.00239078	Co-expression	Noble-Diehl-2008
SPARC	C1R	0.0020985	Co-expression	Noble-Diehl-2008
ITGA1	SLC39A13	0.00751359	Co-expression	Noble-Diehl-2008
ITGA1	COL12A1	0.0118811	Co-expression	Noble-Diehl-2008
ITGA1	COL1A2	0.0175414	Co-expression	Noble-Diehl-2008
ITGA1	C1S	0.00463908	Co-expression	Noble-Diehl-2008
ITGA1	C1R	0.00413407	Co-expression	Noble-Diehl-2008
ITGA1	SPARC	0.00615294	Co-expression	Noble-Diehl-2008
MMP14	NTNG2	0.00658682	Co-expression	Noble-Diehl-2008
MMP14	CHD3	0.00461183	Co-expression	Noble-Diehl-2008
MMP14	COL6A3	0.00518352	Co-expression	Noble-Diehl-2008
LUM	C1S	0.00769277	Co-expression	Noble-Diehl-2008
LUM	C1R	0.00647799	Co-expression	Noble-Diehl-2008
LUM	SPARC	0.00899191	Co-expression	Noble-Diehl-2008
COL6A2	SLC39A13	0.00988229	Co-expression	Noble-Diehl-2008
COL6A2	COL5A1	0.0223879	Co-expression	Noble-Diehl-2008
COL6A2	C1S	0.00705396	Co-expression	Noble-Diehl-2008
COL6A2	C1R	0.00603226	Co-expression	Noble-Diehl-2008
COL6A2	SPARC	0.00897977	Co-expression	Noble-Diehl-2008
MIB1	STAG1	0.0135549	Co-expression	Noble-Diehl-2008
MXRA5	ZNF469	0.00758564	Co-expression	Noble-Diehl-2008
MXRA5	COL1A2	0.0206049	Co-expression	Noble-Diehl-2008
MXRA5	COL1A1	0.00907708	Co-expression	Noble-Diehl-2008
MXRA5	COL3A1	0.0204742	Co-expression	Noble-Diehl-2008
MXRA5	C1R	0.00441227	Co-expression	Noble-Diehl-2008
MXRA5	SPARC	0.00660354	Co-expression	Noble-Diehl-2008
MXRA5	ITGA1	0.0130423	Co-expression	Noble-Diehl-2008
MMP2	WASF1	0.0131275	Co-expression	Noble-Diehl-2008
MMP2	COL6A3	0.00869027	Co-expression	Noble-Diehl-2008
MMP2	MMP14	0.0144569	Co-expression	Noble-Diehl-2008
MMP2	PCOLCE	0.0090764	Co-expression	Noble-Diehl-2008
EDNRA	ZNF469	0.00855145	Co-expression	Noble-Diehl-2008
STAG2	EP300	0.030404	Co-expression	Noble-Diehl-2008
B4GALT7	SLC39A13	0.00631183	Co-expression	Mallon-McKay-2013
POGZ	KANSL1	0.0158761	Co-expression	Mallon-McKay-2013
KDM6B	ZMIZ1	0.00998058	Co-expression	Mallon-McKay-2013
DDX3X	HNRNPH2	0.0104658	Co-expression	Mallon-McKay-2013
COL5A1	ZNF469	0.0109165	Co-expression	Mallon-McKay-2013
COL5A1	FKBP14	0.00652321	Co-expression	Mallon-McKay-2013
CNOT1	CDK13	0.0216473	Co-expression	Mallon-McKay-2013
ADNP	SON	0.029864	Co-expression	Mallon-McKay-2013
CREBBP	KANSL1	0.0160692	Co-expression	Mallon-McKay-2013
COL1A2	ZNF469	0.0279382	Co-expression	Mallon-McKay-2013
STAG1	HNRNPH2	0.005323	Co-expression	Mallon-McKay-2013
CHD3	ZMIZ1	0.0108884	Co-expression	Mallon-McKay-2013
CHD3	COL5A1	0.00526364	Co-expression	Mallon-McKay-2013
COL1A1	ZNF469	0.0181654	Co-expression	Mallon-McKay-2013
COL1A1	COL5A2	0.0177896	Co-expression	Mallon-McKay-2013
COL1A1	COL5A1	0.00669998	Co-expression	Mallon-McKay-2013
COL1A1	COL1A2	0.0164947	Co-expression	Mallon-McKay-2013
COL3A1	ZNF469	0.00821781	Co-expression	Mallon-McKay-2013
COL3A1	COL5A2	0.00912673	Co-expression	Mallon-McKay-2013
COL3A1	COL5A1	0.00378899	Co-expression	Mallon-McKay-2013
COL3A1	COL1A2	0.00730206	Co-expression	Mallon-McKay-2013
COL3A1	COL1A1	0.00522832	Co-expression	Mallon-McKay-2013
C1R	C1S	0.0180563	Co-expression	Mallon-McKay-2013
CDK8	PHIP	0.00993479	Co-expression	Mallon-McKay-2013
COL6A3	COL1A2	0.0224544	Co-expression	Mallon-McKay-2013
COL6A3	COL1A1	0.0136747	Co-expression	Mallon-McKay-2013
SPARC	ZNF469	0.00641705	Co-expression	Mallon-McKay-2013
SPARC	COL5A2	0.00703523	Co-expression	Mallon-McKay-2013
SPARC	COL5A1	0.00283415	Co-expression	Mallon-McKay-2013
SPARC	COL1A2	0.00581992	Co-expression	Mallon-McKay-2013
SPARC	COL1A1	0.0040084	Co-expression	Mallon-McKay-2013
SPARC	COL3A1	0.0021198	Co-expression	Mallon-McKay-2013
SPARC	COL6A3	0.00519052	Co-expression	Mallon-McKay-2013
COL6A1	ZNF469	0.0318608	Co-expression	Mallon-McKay-2013
COL6A1	COL1A2	0.0285006	Co-expression	Mallon-McKay-2013
COL6A1	COL1A1	0.0176351	Co-expression	Mallon-McKay-2013
COL6A1	COL3A1	0.00815121	Co-expression	Mallon-McKay-2013
COL6A1	SPARC	0.00664941	Co-expression	Mallon-McKay-2013
MMP14	COL5A2	0.0243208	Co-expression	Mallon-McKay-2013
MMP14	SPARC	0.00496577	Co-expression	Mallon-McKay-2013
LUM	COL5A2	0.0115681	Co-expression	Mallon-McKay-2013
LUM	COL5A1	0.00468266	Co-expression	Mallon-McKay-2013
LUM	COL1A1	0.00647651	Co-expression	Mallon-McKay-2013
LUM	COL3A1	0.00356461	Co-expression	Mallon-McKay-2013
LUM	SPARC	0.00275137	Co-expression	Mallon-McKay-2013
LUM	MMP14	0.00874623	Co-expression	Mallon-McKay-2013
PCOLCE	PLOD1	0.00735237	Co-expression	Mallon-McKay-2013
PCOLCE	ITGA11	0.0148606	Co-expression	Mallon-McKay-2013
MIB1	CDK8	0.00675317	Co-expression	Mallon-McKay-2013
STMN4	NTNG2	0.00506103	Co-expression	Mallon-McKay-2013
STMN4	TBR1	0.00658013	Co-expression	Mallon-McKay-2013
MXRA5	COL12A1	0.0105561	Co-expression	Mallon-McKay-2013
MMP2	ZNF469	0.0228589	Co-expression	Mallon-McKay-2013
MMP2	COL5A1	0.00944045	Co-expression	Mallon-McKay-2013
MMP2	CHD3	0.00996769	Co-expression	Mallon-McKay-2013
MMP2	COL3A1	0.00654239	Co-expression	Mallon-McKay-2013
MMP2	COL6A3	0.0195058	Co-expression	Mallon-McKay-2013
MMP2	SPARC	0.00525123	Co-expression	Mallon-McKay-2013
FN1	COL5A1	0.00693534	Co-expression	Mallon-McKay-2013
FN1	COL3A1	0.00515685	Co-expression	Mallon-McKay-2013
FN1	SPARC	0.0041311	Co-expression	Mallon-McKay-2013
FN1	MMP14	0.0133762	Co-expression	Mallon-McKay-2013
FN1	LUM	0.00675274	Co-expression	Mallon-McKay-2013
FBXO11	SON	0.0150476	Co-expression	Bahr-Bowler-2013
KANSL1	SON	0.0129506	Co-expression	Bahr-Bowler-2013
TAF1	CDK13	0.0184136	Co-expression	Bahr-Bowler-2013
SETD1B	KANSL1	0.00991723	Co-expression	Bahr-Bowler-2013
CREBBP	KANSL1	0.0109877	Co-expression	Bahr-Bowler-2013
CREBBP	ZMIZ1	0.0138446	Co-expression	Bahr-Bowler-2013
CREBBP	PHIP	0.0176393	Co-expression	Bahr-Bowler-2013
STAG1	ALDH18A1	0.0127387	Co-expression	Bahr-Bowler-2013
ARCN1	CSNK2A1	0.0120075	Co-expression	Bahr-Bowler-2013
CDK8	FMR1	0.0123798	Co-expression	Bahr-Bowler-2013
EP300	SON	0.021859	Co-expression	Bahr-Bowler-2013
EP300	FBXO11	0.014501	Co-expression	Bahr-Bowler-2013
EP300	ZMIZ1	0.0143938	Co-expression	Bahr-Bowler-2013
EP300	CREBBP	0.0162112	Co-expression	Bahr-Bowler-2013
MIB1	FMR1	0.0126046	Co-expression	Bahr-Bowler-2013
STAG2	DDX3X	0.0183607	Co-expression	Bahr-Bowler-2013
TLK2	TANC2	0.0180335	Co-expression	Bild-Nevins-2006 B
PHIP	POGZ	0.0100085	Co-expression	Bild-Nevins-2006 B
SETD1B	POGZ	0.00910675	Co-expression	Bild-Nevins-2006 B
ADNP	ZMIZ1	0.0056929	Co-expression	Bild-Nevins-2006 B
CREBBP	ZMIZ1	0.00875314	Co-expression	Bild-Nevins-2006 B
COL1A2	COL5A2	0.0138287	Co-expression	Bild-Nevins-2006 B
COL1A1	ADAMTS2	0.0148573	Co-expression	Bild-Nevins-2006 B
COL3A1	COL5A2	0.00976604	Co-expression	Bild-Nevins-2006 B
COL3A1	COL1A2	0.016585	Co-expression	Bild-Nevins-2006 B
FMR1	DDX3X	0.0164808	Co-expression	Bild-Nevins-2006 B
C1R	PLOD1	0.0088614	Co-expression	Bild-Nevins-2006 B
C1R	C1S	0.0167441	Co-expression	Bild-Nevins-2006 B
EP300	ZMIZ1	0.0147463	Co-expression	Bild-Nevins-2006 B
PPP2CA	ZMIZ1	0.0142072	Co-expression	Bild-Nevins-2006 B
COL6A3	COL5A2	0.00983281	Co-expression	Bild-Nevins-2006 B
COL6A3	COL1A2	0.0163017	Co-expression	Bild-Nevins-2006 B
COL6A3	COL1A1	0.0129154	Co-expression	Bild-Nevins-2006 B
COL6A3	COL3A1	0.0120625	Co-expression	Bild-Nevins-2006 B
SPARC	ADAMTS2	0.006664	Co-expression	Bild-Nevins-2006 B
SPARC	COL5A2	0.00693329	Co-expression	Bild-Nevins-2006 B
SPARC	COL1A2	0.0132796	Co-expression	Bild-Nevins-2006 B
SPARC	COL1A1	0.0100484	Co-expression	Bild-Nevins-2006 B
SPARC	COL3A1	0.00953508	Co-expression	Bild-Nevins-2006 B
SPARC	COL6A3	0.00925522	Co-expression	Bild-Nevins-2006 B
COL6A1	ADAMTS2	0.0147006	Co-expression	Bild-Nevins-2006 B
COL6A1	COL5A2	0.0119067	Co-expression	Bild-Nevins-2006 B
COL6A1	COL1A2	0.0202986	Co-expression	Bild-Nevins-2006 B
COL6A1	COL3A1	0.0120958	Co-expression	Bild-Nevins-2006 B
COL6A1	COL6A3	0.0137098	Co-expression	Bild-Nevins-2006 B
COL6A1	SPARC	0.0100784	Co-expression	Bild-Nevins-2006 B
ITGA1	COL5A2	0.0119189	Co-expression	Bild-Nevins-2006 B
ITGA1	SPARC	0.00959859	Co-expression	Bild-Nevins-2006 B
MMP14	ADAMTS2	0.0148465	Co-expression	Bild-Nevins-2006 B
MMP14	COL5A2	0.0112985	Co-expression	Bild-Nevins-2006 B
MMP14	COL1A2	0.0172326	Co-expression	Bild-Nevins-2006 B
MMP14	COL1A1	0.0214162	Co-expression	Bild-Nevins-2006 B
MMP14	COL3A1	0.0102156	Co-expression	Bild-Nevins-2006 B
MMP14	SPARC	0.00990428	Co-expression	Bild-Nevins-2006 B
MMP14	COL6A1	0.0232194	Co-expression	Bild-Nevins-2006 B
LUM	ADAMTS2	0.00650096	Co-expression	Bild-Nevins-2006 B
LUM	COL5A2	0.00576866	Co-expression	Bild-Nevins-2006 B
LUM	COL1A2	0.0113195	Co-expression	Bild-Nevins-2006 B
LUM	COL3A1	0.00806657	Co-expression	Bild-Nevins-2006 B
LUM	C1S	0.00602506	Co-expression	Bild-Nevins-2006 B
LUM	COL6A3	0.00912333	Co-expression	Bild-Nevins-2006 B
LUM	SPARC	0.00718338	Co-expression	Bild-Nevins-2006 B
LUM	COL6A1	0.00887876	Co-expression	Bild-Nevins-2006 B
LUM	ITGA1	0.00783644	Co-expression	Bild-Nevins-2006 B
LUM	MMP14	0.00776125	Co-expression	Bild-Nevins-2006 B
PCOLCE	COL5A2	0.00635997	Co-expression	Bild-Nevins-2006 B
PCOLCE	COL1A2	0.0104387	Co-expression	Bild-Nevins-2006 B
PCOLCE	COL3A1	0.00668443	Co-expression	Bild-Nevins-2006 B
PCOLCE	C1R	0.00816513	Co-expression	Bild-Nevins-2006 B
PCOLCE	SPARC	0.00709195	Co-expression	Bild-Nevins-2006 B
PCOLCE	COL6A1	0.00997256	Co-expression	Bild-Nevins-2006 B
PCOLCE	ITGA1	0.0096727	Co-expression	Bild-Nevins-2006 B
PCOLCE	LUM	0.00536456	Co-expression	Bild-Nevins-2006 B
COL6A2	ADAMTS2	0.0168839	Co-expression	Bild-Nevins-2006 B
COL6A2	COL1A1	0.0208282	Co-expression	Bild-Nevins-2006 B
COL6A2	SPARC	0.00880175	Co-expression	Bild-Nevins-2006 B
COL6A2	COL6A1	0.0238454	Co-expression	Bild-Nevins-2006 B
COL6A2	MMP14	0.0211324	Co-expression	Bild-Nevins-2006 B
COL6A2	LUM	0.00752292	Co-expression	Bild-Nevins-2006 B
COL6A2	PCOLCE	0.0100725	Co-expression	Bild-Nevins-2006 B
MXRA5	COL5A2	0.00998552	Co-expression	Bild-Nevins-2006 B
MXRA5	COL1A2	0.0130775	Co-expression	Bild-Nevins-2006 B
MXRA5	COL3A1	0.00979313	Co-expression	Bild-Nevins-2006 B
MXRA5	C1R	0.00894015	Co-expression	Bild-Nevins-2006 B
MXRA5	COL6A3	0.00900063	Co-expression	Bild-Nevins-2006 B
MXRA5	SPARC	0.00744497	Co-expression	Bild-Nevins-2006 B
MXRA5	LUM	0.00532552	Co-expression	Bild-Nevins-2006 B
MXRA5	PCOLCE	0.00824015	Co-expression	Bild-Nevins-2006 B
MMP2	ADAMTS2	0.00749901	Co-expression	Bild-Nevins-2006 B
MMP2	COL1A2	0.0123694	Co-expression	Bild-Nevins-2006 B
MMP2	COL3A1	0.00857048	Co-expression	Bild-Nevins-2006 B
MMP2	C1S	0.0078574	Co-expression	Bild-Nevins-2006 B
MMP2	C1R	0.0105848	Co-expression	Bild-Nevins-2006 B
MMP2	COL6A3	0.00854985	Co-expression	Bild-Nevins-2006 B
MMP2	SPARC	0.00786836	Co-expression	Bild-Nevins-2006 B
MMP2	LUM	0.00665522	Co-expression	Bild-Nevins-2006 B
MMP2	PCOLCE	0.00751817	Co-expression	Bild-Nevins-2006 B
MMP2	MXRA5	0.00741145	Co-expression	Bild-Nevins-2006 B
EDNRA	COL3A1	0.0149038	Co-expression	Bild-Nevins-2006 B
EDNRA	COL6A3	0.0103071	Co-expression	Bild-Nevins-2006 B
EDNRA	SPARC	0.0116364	Co-expression	Bild-Nevins-2006 B
EDNRA	LUM	0.0100977	Co-expression	Bild-Nevins-2006 B
FN1	ADAMTS2	0.0113812	Co-expression	Bild-Nevins-2006 B
FN1	COL5A2	0.00866176	Co-expression	Bild-Nevins-2006 B
FN1	COL1A2	0.0168412	Co-expression	Bild-Nevins-2006 B
FN1	COL1A1	0.0157769	Co-expression	Bild-Nevins-2006 B
FN1	COL3A1	0.0106864	Co-expression	Bild-Nevins-2006 B
FN1	COL6A3	0.0121076	Co-expression	Bild-Nevins-2006 B
FN1	SPARC	0.0111973	Co-expression	Bild-Nevins-2006 B
FN1	MMP14	0.0149379	Co-expression	Bild-Nevins-2006 B
FN1	LUM	0.00950205	Co-expression	Bild-Nevins-2006 B
ZMIZ1	TANC2	0.0201321	Co-expression	Chen-Brown-2002
COL5A1	COL12A1	0.0131625	Co-expression	Chen-Brown-2002
COL3A1	COL12A1	0.0121843	Co-expression	Chen-Brown-2002
COL3A1	COL5A1	0.011926	Co-expression	Chen-Brown-2002
COL3A1	ADNP	0.0176858	Co-expression	Chen-Brown-2002
C1S	TNXB	0.0125552	Co-expression	Chen-Brown-2002
C1R	C1S	0.00584574	Co-expression	Chen-Brown-2002
WASF1	ZMIZ1	0.0179799	Co-expression	Chen-Brown-2002
CDK8	FMR1	0.0224391	Co-expression	Chen-Brown-2002
COL6A3	COL12A1	0.0144375	Co-expression	Chen-Brown-2002
COL6A3	COL5A1	0.0154278	Co-expression	Chen-Brown-2002
COL6A3	COL3A1	0.0157398	Co-expression	Chen-Brown-2002
SPARC	COL12A1	0.0148622	Co-expression	Chen-Brown-2002
SPARC	COL5A1	0.0153496	Co-expression	Chen-Brown-2002
SPARC	COL3A1	0.0127967	Co-expression	Chen-Brown-2002
SPARC	COL6A3	0.0185262	Co-expression	Chen-Brown-2002
COL6A1	COL12A1	0.0109744	Co-expression	Chen-Brown-2002
COL6A1	COL3A1	0.0147335	Co-expression	Chen-Brown-2002
LUM	COL12A1	0.00895844	Co-expression	Chen-Brown-2002
LUM	COL5A1	0.0078187	Co-expression	Chen-Brown-2002
LUM	ADNP	0.0103504	Co-expression	Chen-Brown-2002
LUM	COL3A1	0.0106677	Co-expression	Chen-Brown-2002
LUM	COL6A3	0.00866098	Co-expression	Chen-Brown-2002
PCOLCE	ADNP	0.0378733	Co-expression	Chen-Brown-2002
PCOLCE	COL3A1	0.0153835	Co-expression	Chen-Brown-2002
PCOLCE	LUM	0.00912214	Co-expression	Chen-Brown-2002
COL6A2	COL12A1	0.00822179	Co-expression	Chen-Brown-2002
COL6A2	COL5A1	0.00833023	Co-expression	Chen-Brown-2002
COL6A2	COL3A1	0.00874615	Co-expression	Chen-Brown-2002
COL6A2	COL6A3	0.00788266	Co-expression	Chen-Brown-2002
COL6A2	SPARC	0.00745751	Co-expression	Chen-Brown-2002
COL6A2	COL6A1	0.00950307	Co-expression	Chen-Brown-2002
COL6A2	LUM	0.0057947	Co-expression	Chen-Brown-2002
COL6A2	PCOLCE	0.00758479	Co-expression	Chen-Brown-2002
MMP2	COL12A1	0.00879619	Co-expression	Chen-Brown-2002
MMP2	COL5A1	0.00821869	Co-expression	Chen-Brown-2002
MMP2	ADNP	0.00870895	Co-expression	Chen-Brown-2002
MMP2	COL3A1	0.00919905	Co-expression	Chen-Brown-2002
MMP2	COL6A3	0.00935201	Co-expression	Chen-Brown-2002
MMP2	SPARC	0.0087006	Co-expression	Chen-Brown-2002
MMP2	COL6A1	0.0104236	Co-expression	Chen-Brown-2002
MMP2	LUM	0.00615693	Co-expression	Chen-Brown-2002
MMP2	COL6A2	0.00656217	Co-expression	Chen-Brown-2002
EDNRA	C1R	0.00406863	Co-expression	Chen-Brown-2002
STAG2	STAG1	0.0129541	Co-expression	Chen-Brown-2002
STAG2	FMR1	0.0133778	Co-expression	Chen-Brown-2002
COL5A2	COL12A1	0.00661205	Co-expression	Perou-Botstein-2000
COL5A1	COL12A1	0.00614694	Co-expression	Perou-Botstein-2000
COL5A1	COL5A2	0.00404958	Co-expression	Perou-Botstein-2000
ADNP	COL5A2	0.00378543	Co-expression	Perou-Botstein-2000
ADNP	COL5A1	0.00427479	Co-expression	Perou-Botstein-2000
CREBBP	COL5A1	0.00576297	Co-expression	Perou-Botstein-2000
CREBBP	ADNP	0.00528878	Co-expression	Perou-Botstein-2000
COL1A1	COL12A1	0.00457426	Co-expression	Perou-Botstein-2000
COL1A1	COL5A2	0.00304804	Co-expression	Perou-Botstein-2000
COL1A1	COL5A1	0.00323085	Co-expression	Perou-Botstein-2000
COL1A1	ADNP	0.00331105	Co-expression	Perou-Botstein-2000
COL3A1	COL12A1	0.00339468	Co-expression	Perou-Botstein-2000
COL3A1	COL5A2	0.00234861	Co-expression	Perou-Botstein-2000
COL3A1	COL5A1	0.00250686	Co-expression	Perou-Botstein-2000
COL3A1	ADNP	0.0025264	Co-expression	Perou-Botstein-2000
COL3A1	COL1A1	0.00206166	Co-expression	Perou-Botstein-2000
C1S	COL12A1	0.00326311	Co-expression	Perou-Botstein-2000
C1S	COL5A2	0.00213456	Co-expression	Perou-Botstein-2000
C1S	ADNP	0.00228885	Co-expression	Perou-Botstein-2000
C1S	COL1A1	0.00175633	Co-expression	Perou-Botstein-2000
C1S	COL3A1	0.00143742	Co-expression	Perou-Botstein-2000
C1R	ADNP	0.00301918	Co-expression	Perou-Botstein-2000
C1R	COL3A1	0.00194413	Co-expression	Perou-Botstein-2000
C1R	C1S	0.00215624	Co-expression	Perou-Botstein-2000
ARCN1	SON	0.0091923	Co-expression	Perou-Botstein-2000
ARCN1	ALDH18A1	0.0134281	Co-expression	Perou-Botstein-2000
PPP2CA	HNRNPH2	0.00998495	Co-expression	Perou-Botstein-2000
SIN3B	COL1A1	0.00582978	Co-expression	Perou-Botstein-2000
COL6A3	COL5A2	0.00290645	Co-expression	Perou-Botstein-2000
COL6A3	COL5A1	0.00300996	Co-expression	Perou-Botstein-2000
COL6A3	ADNP	0.00326335	Co-expression	Perou-Botstein-2000
COL6A3	CREBBP	0.0039334	Co-expression	Perou-Botstein-2000
COL6A3	COL1A1	0.00262922	Co-expression	Perou-Botstein-2000
COL6A3	COL3A1	0.00202441	Co-expression	Perou-Botstein-2000
COL6A3	C1S	0.00179914	Co-expression	Perou-Botstein-2000
COL6A3	C1R	0.00232159	Co-expression	Perou-Botstein-2000
SPARC	COL12A1	0.00446555	Co-expression	Perou-Botstein-2000
SPARC	COL5A2	0.00341345	Co-expression	Perou-Botstein-2000
SPARC	COL5A1	0.00335728	Co-expression	Perou-Botstein-2000
SPARC	ADNP	0.00331995	Co-expression	Perou-Botstein-2000
SPARC	COL1A1	0.00235847	Co-expression	Perou-Botstein-2000
SPARC	COL3A1	0.00184776	Co-expression	Perou-Botstein-2000
SPARC	C1S	0.00173619	Co-expression	Perou-Botstein-2000
SPARC	COL6A3	0.00237557	Co-expression	Perou-Botstein-2000
COL6A1	COL12A1	0.00475172	Co-expression	Perou-Botstein-2000
COL6A1	COL5A2	0.00321484	Co-expression	Perou-Botstein-2000
COL6A1	COL5A1	0.00342067	Co-expression	Perou-Botstein-2000
COL6A1	ADNP	0.00363068	Co-expression	Perou-Botstein-2000
COL6A1	CREBBP	0.00465478	Co-expression	Perou-Botstein-2000
COL6A1	COL1A1	0.00269072	Co-expression	Perou-Botstein-2000
COL6A1	COL3A1	0.00219448	Co-expression	Perou-Botstein-2000
COL6A1	C1S	0.00193737	Co-expression	Perou-Botstein-2000
COL6A1	C1R	0.00271824	Co-expression	Perou-Botstein-2000
COL6A1	COL6A3	0.00269756	Co-expression	Perou-Botstein-2000
COL6A1	SPARC	0.00268074	Co-expression	Perou-Botstein-2000
LUM	COL12A1	0.00527365	Co-expression	Perou-Botstein-2000
LUM	COL5A2	0.00320339	Co-expression	Perou-Botstein-2000
LUM	COL5A1	0.00352019	Co-expression	Perou-Botstein-2000
LUM	ADNP	0.00328176	Co-expression	Perou-Botstein-2000
LUM	CREBBP	0.00482501	Co-expression	Perou-Botstein-2000
LUM	COL1A1	0.00264404	Co-expression	Perou-Botstein-2000
LUM	COL3A1	0.00223743	Co-expression	Perou-Botstein-2000
LUM	C1S	0.00197615	Co-expression	Perou-Botstein-2000
LUM	C1R	0.00271929	Co-expression	Perou-Botstein-2000
LUM	COL6A3	0.00255885	Co-expression	Perou-Botstein-2000
LUM	COL6A1	0.00292602	Co-expression	Perou-Botstein-2000
COL6A2	COL12A1	0.00423896	Co-expression	Perou-Botstein-2000
COL6A2	COL5A2	0.00295945	Co-expression	Perou-Botstein-2000
COL6A2	COL5A1	0.00311597	Co-expression	Perou-Botstein-2000
COL6A2	ADNP	0.00345439	Co-expression	Perou-Botstein-2000
COL6A2	COL1A1	0.0025777	Co-expression	Perou-Botstein-2000
COL6A2	COL3A1	0.00202424	Co-expression	Perou-Botstein-2000
COL6A2	C1S	0.00185812	Co-expression	Perou-Botstein-2000
COL6A2	C1R	0.00245643	Co-expression	Perou-Botstein-2000
COL6A2	COL6A3	0.00258185	Co-expression	Perou-Botstein-2000
COL6A2	SPARC	0.00247341	Co-expression	Perou-Botstein-2000
COL6A2	COL6A1	0.00291834	Co-expression	Perou-Botstein-2000
COL6A2	LUM	0.00262252	Co-expression	Perou-Botstein-2000
EDNRA	COL12A1	0.00794976	Co-expression	Perou-Botstein-2000
EDNRA	COL5A2	0.00495465	Co-expression	Perou-Botstein-2000
EDNRA	C1S	0.00271691	Co-expression	Perou-Botstein-2000
EDNRA	C1R	0.00381029	Co-expression	Perou-Botstein-2000
EDNRA	SPARC	0.0038255	Co-expression	Perou-Botstein-2000
FN1	COL12A1	0.0102636	Co-expression	Perou-Botstein-2000
FN1	COL5A2	0.00545793	Co-expression	Perou-Botstein-2000
FN1	PLOD1	0.011217	Co-expression	Perou-Botstein-2000
FN1	SPARC	0.00410325	Co-expression	Perou-Botstein-2000
FN1	EDNRA	0.00702899	Co-expression	Perou-Botstein-2000
PHIP	FBXO11	0.0146714	Co-expression	Dobbin-Giordano-2005
COL5A1	COL5A2	0.0094756	Co-expression	Dobbin-Giordano-2005
COL1A2	COL5A2	0.00966973	Co-expression	Dobbin-Giordano-2005
COL1A2	COL5A1	0.00912669	Co-expression	Dobbin-Giordano-2005
COL1A1	COL5A2	0.015333	Co-expression	Dobbin-Giordano-2005
COL1A1	COL5A1	0.0149868	Co-expression	Dobbin-Giordano-2005
COL1A1	COL1A2	0.0143571	Co-expression	Dobbin-Giordano-2005
COL3A1	COL5A2	0.0108307	Co-expression	Dobbin-Giordano-2005
COL3A1	COL5A1	0.00937841	Co-expression	Dobbin-Giordano-2005
COL3A1	COL1A2	0.00969308	Co-expression	Dobbin-Giordano-2005
COL3A1	COL1A1	0.0150121	Co-expression	Dobbin-Giordano-2005
C1R	C1S	0.010355	Co-expression	Dobbin-Giordano-2005
WASF1	FBXO11	0.0111426	Co-expression	Dobbin-Giordano-2005
SIN3B	CHD3	0.0286454	Co-expression	Dobbin-Giordano-2005
COL6A3	COL5A2	0.00854198	Co-expression	Dobbin-Giordano-2005
COL6A3	COL5A1	0.00816654	Co-expression	Dobbin-Giordano-2005
COL6A3	COL1A2	0.00822309	Co-expression	Dobbin-Giordano-2005
COL6A3	COL1A1	0.0125798	Co-expression	Dobbin-Giordano-2005
COL6A3	COL3A1	0.00858755	Co-expression	Dobbin-Giordano-2005
SPARC	COL5A2	0.00852003	Co-expression	Dobbin-Giordano-2005
SPARC	COL5A1	0.00735217	Co-expression	Dobbin-Giordano-2005
SPARC	COL1A2	0.00817971	Co-expression	Dobbin-Giordano-2005
SPARC	COL1A1	0.0128674	Co-expression	Dobbin-Giordano-2005
SPARC	COL3A1	0.0087796	Co-expression	Dobbin-Giordano-2005
SPARC	COL6A3	0.0074301	Co-expression	Dobbin-Giordano-2005
MMP14	COL5A2	0.0136549	Co-expression	Dobbin-Giordano-2005
MMP14	COL5A1	0.0132243	Co-expression	Dobbin-Giordano-2005
MMP14	COL1A2	0.0112878	Co-expression	Dobbin-Giordano-2005
MMP14	COL1A1	0.0236438	Co-expression	Dobbin-Giordano-2005
MMP14	COL3A1	0.0113283	Co-expression	Dobbin-Giordano-2005
MMP14	COL6A3	0.00953814	Co-expression	Dobbin-Giordano-2005
LUM	COL5A2	0.00873876	Co-expression	Dobbin-Giordano-2005
LUM	COL1A2	0.00801351	Co-expression	Dobbin-Giordano-2005
LUM	COL1A1	0.0113803	Co-expression	Dobbin-Giordano-2005
LUM	COL3A1	0.00921622	Co-expression	Dobbin-Giordano-2005
LUM	COL6A3	0.00728834	Co-expression	Dobbin-Giordano-2005
LUM	SPARC	0.0083365	Co-expression	Dobbin-Giordano-2005
PCOLCE	PLOD1	0.0124822	Co-expression	Dobbin-Giordano-2005
COL6A2	COL5A1	0.00892321	Co-expression	Dobbin-Giordano-2005
COL6A2	PLOD1	0.00922284	Co-expression	Dobbin-Giordano-2005
COL6A2	COL1A2	0.00803188	Co-expression	Dobbin-Giordano-2005
COL6A2	CHD3	0.012468	Co-expression	Dobbin-Giordano-2005
COL6A2	COL1A1	0.0154998	Co-expression	Dobbin-Giordano-2005
COL6A2	COL3A1	0.00916392	Co-expression	Dobbin-Giordano-2005
COL6A2	SIN3B	0.0145652	Co-expression	Dobbin-Giordano-2005
COL6A2	COL6A3	0.00742976	Co-expression	Dobbin-Giordano-2005
COL6A2	SPARC	0.00785696	Co-expression	Dobbin-Giordano-2005
COL6A2	COL6A1	0.0167474	Co-expression	Dobbin-Giordano-2005
COL6A2	MMP14	0.0134546	Co-expression	Dobbin-Giordano-2005
STMN4	PRDM5	0.0159857	Co-expression	Dobbin-Giordano-2005
MXRA5	COL5A2	0.00701852	Co-expression	Dobbin-Giordano-2005
MXRA5	COL5A1	0.00659708	Co-expression	Dobbin-Giordano-2005
MXRA5	PLOD1	0.00655229	Co-expression	Dobbin-Giordano-2005
MXRA5	COL1A2	0.00661678	Co-expression	Dobbin-Giordano-2005
MXRA5	COL1A1	0.0107175	Co-expression	Dobbin-Giordano-2005
MXRA5	COL3A1	0.00696232	Co-expression	Dobbin-Giordano-2005
MXRA5	COL6A3	0.00593516	Co-expression	Dobbin-Giordano-2005
MXRA5	SPARC	0.00587852	Co-expression	Dobbin-Giordano-2005
MXRA5	MMP14	0.00845899	Co-expression	Dobbin-Giordano-2005
MXRA5	LUM	0.00539286	Co-expression	Dobbin-Giordano-2005
MXRA5	COL6A2	0.00714508	Co-expression	Dobbin-Giordano-2005
MMP2	COL5A2	0.0090379	Co-expression	Dobbin-Giordano-2005
MMP2	COL5A1	0.00763278	Co-expression	Dobbin-Giordano-2005
MMP2	COL1A2	0.00833706	Co-expression	Dobbin-Giordano-2005
MMP2	COL1A1	0.0133469	Co-expression	Dobbin-Giordano-2005
MMP2	COL3A1	0.00886667	Co-expression	Dobbin-Giordano-2005
MMP2	COL6A3	0.00747985	Co-expression	Dobbin-Giordano-2005
MMP2	SPARC	0.00794936	Co-expression	Dobbin-Giordano-2005
MMP2	MMP14	0.00991515	Co-expression	Dobbin-Giordano-2005
MMP2	LUM	0.0080265	Co-expression	Dobbin-Giordano-2005
MMP2	COL6A2	0.00861939	Co-expression	Dobbin-Giordano-2005
MMP2	MXRA5	0.00607759	Co-expression	Dobbin-Giordano-2005
EDNRA	COL6A3	0.00420467	Co-expression	Dobbin-Giordano-2005
EDNRA	SPARC	0.00480738	Co-expression	Dobbin-Giordano-2005
FN1	COL5A2	0.0138987	Co-expression	Dobbin-Giordano-2005
FN1	PLOD1	0.015077	Co-expression	Dobbin-Giordano-2005
FN1	COL1A2	0.0127006	Co-expression	Dobbin-Giordano-2005
FN1	COL3A1	0.01309	Co-expression	Dobbin-Giordano-2005
FN1	C1S	0.0132206	Co-expression	Dobbin-Giordano-2005
FN1	C1R	0.0114987	Co-expression	Dobbin-Giordano-2005
FN1	COL6A3	0.0109221	Co-expression	Dobbin-Giordano-2005
FN1	SPARC	0.0113016	Co-expression	Dobbin-Giordano-2005
FN1	LUM	0.0115866	Co-expression	Dobbin-Giordano-2005
FN1	MXRA5	0.00912227	Co-expression	Dobbin-Giordano-2005
FN1	MMP2	0.0113575	Co-expression	Dobbin-Giordano-2005
PRDM5	TNXB	0.00673525	Co-expression	Smirnov-Cheung-2009
ADAMTS2	TANC2	0.0163932	Co-expression	Smirnov-Cheung-2009
CNOT1	ALDH18A1	0.0166223	Co-expression	Smirnov-Cheung-2009
C1S	TNXB	0.0315177	Co-expression	Smirnov-Cheung-2009
WASF1	BCL11A	0.0155034	Co-expression	Smirnov-Cheung-2009
CDK8	WASF1	0.00857041	Co-expression	Smirnov-Cheung-2009
PPP2CA	FBXO11	0.0156365	Co-expression	Smirnov-Cheung-2009
KANSL1L	C1R	0.0201691	Co-expression	Smirnov-Cheung-2009
STMN4	PRDM5	0.00624812	Co-expression	Smirnov-Cheung-2009
COL5A1	COL5A2	0.00276454	Co-expression	Wang-Cheung-2015
ALDH18A1	FKBP14	0.00562779	Co-expression	Wang-Cheung-2015
ADNP	SETD1B	0.00718177	Co-expression	Wang-Cheung-2015
COL1A1	COL1A2	0.0131217	Co-expression	Wang-Cheung-2015
COL3A1	COL5A2	0.00839995	Co-expression	Wang-Cheung-2015
COL3A1	COL5A1	0.00612865	Co-expression	Wang-Cheung-2015
FMR1	FBXO11	0.0057125	Co-expression	Wang-Cheung-2015
FMR1	COL5A2	0.00168794	Co-expression	Wang-Cheung-2015
FMR1	BCL11A	0.00621596	Co-expression	Wang-Cheung-2015
FMR1	CREBBP	0.00592142	Co-expression	Wang-Cheung-2015
C1S	STAG1	0.0033109	Co-expression	Wang-Cheung-2015
C1R	STAG1	0.00381127	Co-expression	Wang-Cheung-2015
C1R	C1S	0.00302123	Co-expression	Wang-Cheung-2015
WASF1	CREBBP	0.00990975	Co-expression	Wang-Cheung-2015
WASF1	FMR1	0.00206725	Co-expression	Wang-Cheung-2015
ARCN1	ALDH18A1	0.00959769	Co-expression	Wang-Cheung-2015
EP300	PHIP	0.0100626	Co-expression	Wang-Cheung-2015
EP300	FMR1	0.00384029	Co-expression	Wang-Cheung-2015
COL6A3	COL5A2	0.00582643	Co-expression	Wang-Cheung-2015
COL6A3	COL1A2	0.00886514	Co-expression	Wang-Cheung-2015
COL6A3	COL1A1	0.0208856	Co-expression	Wang-Cheung-2015
COL6A3	COL3A1	0.0156471	Co-expression	Wang-Cheung-2015
KANSL1L	EP300	0.00697709	Co-expression	Wang-Cheung-2015
SPARC	COL5A2	0.00532212	Co-expression	Wang-Cheung-2015
SPARC	COL5A1	0.00407076	Co-expression	Wang-Cheung-2015
SPARC	COL3A1	0.0129252	Co-expression	Wang-Cheung-2015
ITGA1	COL5A2	0.00484663	Co-expression	Wang-Cheung-2015
LUM	SPARC	0.00789028	Co-expression	Wang-Cheung-2015
PCOLCE	C1S	0.00206454	Co-expression	Wang-Cheung-2015
PCOLCE	C1R	0.00266202	Co-expression	Wang-Cheung-2015
PCOLCE	LUM	0.00431917	Co-expression	Wang-Cheung-2015
COL6A2	COL5A1	0.00594774	Co-expression	Wang-Cheung-2015
COL6A2	C1S	0.0050508	Co-expression	Wang-Cheung-2015
MXRA5	SETD1B	0.0128037	Co-expression	Wang-Cheung-2015
MXRA5	PCOLCE	0.00485259	Co-expression	Wang-Cheung-2015
MMP2	PLOD1	0.0166329	Co-expression	Wang-Cheung-2015
MMP2	COL6A3	0.0158892	Co-expression	Wang-Cheung-2015
EDNRA	ITGA1	0.00685389	Co-expression	Wang-Cheung-2015
FN1	COL1A2	0.0142121	Co-expression	Wang-Cheung-2015
FN1	COL1A1	0.0277904	Co-expression	Wang-Cheung-2015
FN1	COL6A3	0.020661	Co-expression	Wang-Cheung-2015
ZMIZ1	TLK2	0.00911109	Co-expression	Wu-Garvey-2007
POGZ	TLK2	0.0051076	Co-expression	Wu-Garvey-2007
ADNP	TLK2	0.00327921	Co-expression	Wu-Garvey-2007
ADNP	ZMIZ1	0.00803049	Co-expression	Wu-Garvey-2007
CREBBP	TLK2	0.005768	Co-expression	Wu-Garvey-2007
CREBBP	ADNP	0.00513007	Co-expression	Wu-Garvey-2007
COL3A1	ADNP	0.00622521	Co-expression	Wu-Garvey-2007
COL3A1	COL1A2	0.0266552	Co-expression	Wu-Garvey-2007
WASF1	STAG1	0.00901277	Co-expression	Wu-Garvey-2007
ARCN1	ADNP	0.00728236	Co-expression	Wu-Garvey-2007
COL6A3	COL3A1	0.029484	Co-expression	Wu-Garvey-2007
COL6A3	C1S	0.0260402	Co-expression	Wu-Garvey-2007
SPARC	COL3A1	0.0258207	Co-expression	Wu-Garvey-2007
ITGA1	COL3A1	0.0193434	Co-expression	Wu-Garvey-2007
LUM	COL3A1	0.0213387	Co-expression	Wu-Garvey-2007
MXRA5	COL1A2	0.023502	Co-expression	Wu-Garvey-2007
MXRA5	COL3A1	0.0223825	Co-expression	Wu-Garvey-2007
MXRA5	C1R	0.0226604	Co-expression	Wu-Garvey-2007
MMP2	ADAMTS2	0.00927733	Co-expression	Wu-Garvey-2007
EDNRA	COL5A2	0.0160872	Co-expression	Wu-Garvey-2007
FN1	COL3A1	0.0196787	Co-expression	Wu-Garvey-2007
FN1	COL6A3	0.0290424	Co-expression	Wu-Garvey-2007
FN1	LUM	0.0182895	Co-expression	Wu-Garvey-2007
FN1	COL6A2	0.0175934	Co-expression	Wu-Garvey-2007
FN1	MXRA5	0.0171571	Co-expression	Wu-Garvey-2007
COL5A1	TNXB	0.0166569	Co-expression	Perou-Botstein-1999
EP300	SHANK3	0.0121392	Co-expression	Perou-Botstein-1999
EP300	SON	0.0152072	Co-expression	Perou-Botstein-1999
SPARC	SIN3A	0.0229629	Co-expression	Perou-Botstein-1999
COL6A1	CREBBP	0.0120405	Co-expression	Perou-Botstein-1999
PCOLCE	TNXB	0.0175143	Co-expression	Perou-Botstein-1999
PCOLCE	CREBBP	0.0145446	Co-expression	Perou-Botstein-1999
MMP2	TNXB	0.0212416	Co-expression	Perou-Botstein-1999
MMP2	COL6A1	0.0127344	Co-expression	Perou-Botstein-1999
SETD1B	TAF1	0.0134766	Co-expression	Rieger-Chu-2004
ADNP	TLK2	0.00430846	Co-expression	Rieger-Chu-2004
ADNP	POGZ	0.00764106	Co-expression	Rieger-Chu-2004
STAG1	CNOT1	0.0100559	Co-expression	Rieger-Chu-2004
CSNK2A1	TLK2	0.00903793	Co-expression	Rieger-Chu-2004
FMR1	ADNP	0.00685488	Co-expression	Rieger-Chu-2004
EP300	ZMIZ1	0.0161292	Co-expression	Rieger-Chu-2004
PPP2CA	ADNP	0.0094874	Co-expression	Rieger-Chu-2004
SPARC	DEAF1	0.0193533	Co-expression	Rieger-Chu-2004
SPARC	BCL11A	0.0134349	Co-expression	Rieger-Chu-2004
SPARC	WASF1	0.017141	Co-expression	Rieger-Chu-2004
EDNRA	SPARC	0.0133393	Co-expression	Rieger-Chu-2004
STAG2	TLK2	0.00526007	Co-expression	Rieger-Chu-2004
DEAF1	ADAMTS2	0.00142441	Genetic Interactions	Lin-Smith-2010
DLL1	ADAMTS2	0.000619747	Genetic Interactions	Lin-Smith-2010
FKBP14	ADAMTS2	0.000830617	Genetic Interactions	Lin-Smith-2010
FBXO11	PRDM5	0.00109626	Genetic Interactions	Lin-Smith-2010
FBXO11	DLL1	0.00133352	Genetic Interactions	Lin-Smith-2010
COL12A1	B3GALT6	0.00195496	Genetic Interactions	Lin-Smith-2010
TLK2	NTNG2	0.00429631	Genetic Interactions	Lin-Smith-2010
TLK2	FKBP14	0.000802613	Genetic Interactions	Lin-Smith-2010
ZMIZ1	PRDM5	0.000481971	Genetic Interactions	Lin-Smith-2010
ZMIZ1	DLL1	0.000586286	Genetic Interactions	Lin-Smith-2010
POGZ	TLK2	0.000558911	Genetic Interactions	Lin-Smith-2010
PHIP	FBXO11	0.00280621	Genetic Interactions	Lin-Smith-2010
COL5A1	DLL1	0.000813448	Genetic Interactions	Lin-Smith-2010
COL5A1	TLK2	0.000636802	Genetic Interactions	Lin-Smith-2010
ALDH18A1	POGZ	0.00132521	Genetic Interactions	Lin-Smith-2010
BCL11A	SON	0.00041329	Genetic Interactions	Lin-Smith-2010
BCL11A	FKBP14	0.000541889	Genetic Interactions	Lin-Smith-2010
BCL11A	TLK2	0.000316518	Genetic Interactions	Lin-Smith-2010
BCL11A	ZMIZ1	0.000309876	Genetic Interactions	Lin-Smith-2010
BCL11A	POGZ	0.000377352	Genetic Interactions	Lin-Smith-2010
BCL11A	PHIP	0.000850832	Genetic Interactions	Lin-Smith-2010
DHX30	DLL1	0.000906135	Genetic Interactions	Lin-Smith-2010
CNOT1	FKBP14	0.000762352	Genetic Interactions	Lin-Smith-2010
CNOT1	TLK2	0.000445291	Genetic Interactions	Lin-Smith-2010
CNOT1	BCL11A	0.00030064	Genetic Interactions	Lin-Smith-2010
PLOD1	DLL1	0.000770311	Genetic Interactions	Lin-Smith-2010
PLOD1	SIN3A	0.00144163	Genetic Interactions	Lin-Smith-2010
PLOD1	DHX30	0.00091246	Genetic Interactions	Lin-Smith-2010
PLOD1	CNOT1	0.000572783	Genetic Interactions	Lin-Smith-2010
COL1A2	TLK2	0.000397794	Genetic Interactions	Lin-Smith-2010
COL1A2	CNOT1	0.00037784	Genetic Interactions	Lin-Smith-2010
STAG1	FKBP14	0.000798042	Genetic Interactions	Lin-Smith-2010
STAG1	TLK2	0.000466137	Genetic Interactions	Lin-Smith-2010
STAG1	COL5A1	0.000633175	Genetic Interactions	Lin-Smith-2010
STAG1	COL1A2	0.000395529	Genetic Interactions	Lin-Smith-2010
CHD3	PRDM5	0.000751771	Genetic Interactions	Lin-Smith-2010
CHD3	CNOT1	0.000679983	Genetic Interactions	Lin-Smith-2010
CHD3	COL1A2	0.000607453	Genetic Interactions	Lin-Smith-2010
COL3A1	DHX30	0.0020663	Genetic Interactions	Lin-Smith-2010
COL3A1	COL1A2	0.00115874	Genetic Interactions	Lin-Smith-2010
COL3A1	CHD3	0.00208533	Genetic Interactions	Lin-Smith-2010
CSNK2A1	TLK2	0.00043107	Genetic Interactions	Lin-Smith-2010
CSNK2A1	PHIP	0.00115876	Genetic Interactions	Lin-Smith-2010
CSNK2A1	COL5A1	0.000585542	Genetic Interactions	Lin-Smith-2010
CSNK2A1	BCL11A	0.000291039	Genetic Interactions	Lin-Smith-2010
CSNK2A1	CNOT1	0.000409447	Genetic Interactions	Lin-Smith-2010
CSNK2A1	COL1A2	0.000365774	Genetic Interactions	Lin-Smith-2010
CSNK2A1	CHD3	0.000658267	Genetic Interactions	Lin-Smith-2010
C1S	CSNK2A1	0.000814298	Genetic Interactions	Lin-Smith-2010
C1S	FMR1	0.00243519	Genetic Interactions	Lin-Smith-2010
WASF1	TLK2	0.000918999	Genetic Interactions	Lin-Smith-2010
ARCN1	PRDM5	0.000874509	Genetic Interactions	Lin-Smith-2010
ARCN1	TAF1	0.00151982	Genetic Interactions	Lin-Smith-2010
ARCN1	CSNK2A1	0.000765739	Genetic Interactions	Lin-Smith-2010
EP300	PRDM5	0.00126186	Genetic Interactions	Lin-Smith-2010
EP300	COL5A1	0.00163224	Genetic Interactions	Lin-Smith-2010
EP300	CREBBP	0.00358185	Genetic Interactions	Lin-Smith-2010
EP300	COL1A2	0.00101962	Genetic Interactions	Lin-Smith-2010
EP300	COL3A1	0.00350025	Genetic Interactions	Lin-Smith-2010
PPP2CA	BCL11A	0.000280166	Genetic Interactions	Lin-Smith-2010
PPP2CA	DHX30	0.000627893	Genetic Interactions	Lin-Smith-2010
PPP2CA	ADNP	0.00097982	Genetic Interactions	Lin-Smith-2010
PPP2CA	CSNK2A1	0.000381563	Genetic Interactions	Lin-Smith-2010
PPP2CA	C1S	0.000783876	Genetic Interactions	Lin-Smith-2010
SIN3B	BCL11A	0.00195554	Genetic Interactions	Lin-Smith-2010
COL6A3	ZMIZ1	0.000785204	Genetic Interactions	Lin-Smith-2010
COL6A3	COL5A1	0.00108944	Genetic Interactions	Lin-Smith-2010
ITGA11	FBXO11	0.00134919	Genetic Interactions	Lin-Smith-2010
ITGA11	COL1A1	0.00284516	Genetic Interactions	Lin-Smith-2010
SPARC	PRDM5	0.000456411	Genetic Interactions	Lin-Smith-2010
SPARC	FBXO11	0.000967832	Genetic Interactions	Lin-Smith-2010
SPARC	COL12A1	0.000502554	Genetic Interactions	Lin-Smith-2010
SPARC	SIN3A	0.00103904	Genetic Interactions	Lin-Smith-2010
SPARC	COL1A2	0.000368794	Genetic Interactions	Lin-Smith-2010
SPARC	STAG1	0.000432154	Genetic Interactions	Lin-Smith-2010
SPARC	CSNK2A1	0.000399644	Genetic Interactions	Lin-Smith-2010
SPARC	WASF1	0.000852	Genetic Interactions	Lin-Smith-2010
SPARC	ITGA11	0.000561716	Genetic Interactions	Lin-Smith-2010
COL6A1	PRDM5	0.000907213	Genetic Interactions	Lin-Smith-2010
COL6A1	FMR1	0.00237561	Genetic Interactions	Lin-Smith-2010
COL6A1	COL6A3	0.00147799	Genetic Interactions	Lin-Smith-2010
MMP14	CNOT1	0.00163087	Genetic Interactions	Lin-Smith-2010
MMP14	WASF1	0.00336582	Genetic Interactions	Lin-Smith-2010
LUM	ADAMTS2	0.00153467	Genetic Interactions	Lin-Smith-2010
COL6A2	COL12A1	0.00205353	Genetic Interactions	Lin-Smith-2010
COL6A2	CSNK2A1	0.00163302	Genetic Interactions	Lin-Smith-2010
MIB1	COL12A1	0.000692956	Genetic Interactions	Lin-Smith-2010
MIB1	BCL11A	0.000404618	Genetic Interactions	Lin-Smith-2010
MIB1	DHX30	0.000906807	Genetic Interactions	Lin-Smith-2010
MIB1	COL1A2	0.000508518	Genetic Interactions	Lin-Smith-2010
STMN4	ADAMTS2	0.00139449	Genetic Interactions	Lin-Smith-2010
STMN4	POGZ	0.00160646	Genetic Interactions	Lin-Smith-2010
STMN4	CSNK2A1	0.00123901	Genetic Interactions	Lin-Smith-2010
MMP2	ADAMTS2	0.00134021	Genetic Interactions	Lin-Smith-2010
MMP2	COL12A1	0.00149742	Genetic Interactions	Lin-Smith-2010
MMP2	ZMIZ1	0.00126785	Genetic Interactions	Lin-Smith-2010
EDNRA	DLL1	0.000846794	Genetic Interactions	Lin-Smith-2010
EDNRA	SIN3A	0.00158477	Genetic Interactions	Lin-Smith-2010
EDNRA	CHD3	0.00101229	Genetic Interactions	Lin-Smith-2010
EDNRA	ARCN1	0.00117756	Genetic Interactions	Lin-Smith-2010
EDNRA	SPARC	0.000614578	Genetic Interactions	Lin-Smith-2010
EDNRA	MIB1	0.000847422	Genetic Interactions	Lin-Smith-2010
FN1	SLC39A13	0.000833159	Genetic Interactions	Lin-Smith-2010
FN1	ADAMTS2	0.000301435	Genetic Interactions	Lin-Smith-2010
FN1	B4GALT7	0.00154005	Genetic Interactions	Lin-Smith-2010
FN1	DLL1	0.000372071	Genetic Interactions	Lin-Smith-2010
FN1	SON	0.000380327	Genetic Interactions	Lin-Smith-2010
FN1	FKBP14	0.000498668	Genetic Interactions	Lin-Smith-2010
FN1	HNRNPH2	0.000932455	Genetic Interactions	Lin-Smith-2010
FN1	POGZ	0.000347255	Genetic Interactions	Lin-Smith-2010
FN1	CNOT1	0.000276662	Genetic Interactions	Lin-Smith-2010
FN1	COL1A2	0.000247152	Genetic Interactions	Lin-Smith-2010
FN1	STAG1	0.000289614	Genetic Interactions	Lin-Smith-2010
FN1	CHD3	0.000444789	Genetic Interactions	Lin-Smith-2010
FN1	ARCN1	0.000517407	Genetic Interactions	Lin-Smith-2010
STAG2	CNOT1	0.000898884	Genetic Interactions	Lin-Smith-2010
STAG2	COL1A1	0.00444395	Genetic Interactions	Lin-Smith-2010
STAG2	CSNK2A1	0.000870178	Genetic Interactions	Lin-Smith-2010
STAG2	PPP2CA	0.000837669	Genetic Interactions	Lin-Smith-2010
COL5A1	COL5A2	0.640461	Pathway	NCI_NATURE
COL1A1	COL1A2	0.0738769	Pathway	NCI_NATURE
SIN3B	SIN3A	0.0423176	Pathway	NCI_NATURE
ITGA11	COL1A2	0.212691	Pathway	NCI_NATURE
ITGA11	COL1A1	0.31835	Pathway	NCI_NATURE
NEDD8	FBXO11	0.628176	Pathway	NCI_NATURE
COL6A1	COL6A3	0.313383	Pathway	NCI_NATURE
ITGA1	COL5A2	0.15121	Pathway	NCI_NATURE
ITGA1	COL5A1	0.15121	Pathway	NCI_NATURE
ITGA1	COL1A2	0.0419769	Pathway	NCI_NATURE
ITGA1	COL1A1	0.0628298	Pathway	NCI_NATURE
ITGA1	COL6A3	0.105772	Pathway	NCI_NATURE
ITGA1	COL6A1	0.105772	Pathway	NCI_NATURE
COL6A2	COL6A3	0.313383	Pathway	NCI_NATURE
COL6A2	COL6A1	0.313383	Pathway	NCI_NATURE
COL6A2	ITGA1	0.105772	Pathway	NCI_NATURE
MIB1	DLL1	0.233158	Pathway	NCI_NATURE
EDNRA	COL1A2	0.0449227	Pathway	NCI_NATURE
EDNRA	COL3A1	0.164001	Pathway	NCI_NATURE
C1R	C1S	0.190569	Pathway	REACTOME
CDK8	CREBBP	0.0189678	Pathway	REACTOME
EP300	CREBBP	0.0191174	Pathway	REACTOME
EP300	CDK8	0.0195685	Pathway	REACTOME
STAG2	STAG1	0.0272203	Pathway	REACTOME
COL5A1	COL5A2	0.0171788	Pathway	Wu-Stein-2010
CREBBP	SIN3A	0.0078889	Pathway	Wu-Stein-2010
COL1A1	COL1A2	0.0110564	Pathway	Wu-Stein-2010
CSNK2A1	TAF1	0.0238269	Pathway	Wu-Stein-2010
C1R	C1S	0.160499	Pathway	Wu-Stein-2010
EP300	SIN3A	0.00759911	Pathway	Wu-Stein-2010
EP300	TAF1	0.00973978	Pathway	Wu-Stein-2010
EP300	CREBBP	0.00328281	Pathway	Wu-Stein-2010
EP300	CSNK2A1	0.0077359	Pathway	Wu-Stein-2010
PPP2CA	CSNK2A1	0.0174528	Pathway	Wu-Stein-2010
SIN3B	SIN3A	0.0192635	Pathway	Wu-Stein-2010
SIN3B	CREBBP	0.00832182	Pathway	Wu-Stein-2010
SIN3B	EP300	0.00801613	Pathway	Wu-Stein-2010
ITGA11	COL12A1	0.013595	Pathway	Wu-Stein-2010
ITGA11	COL5A2	0.0118605	Pathway	Wu-Stein-2010
ITGA11	COL5A1	0.0118605	Pathway	Wu-Stein-2010
ITGA11	COL1A2	0.00983711	Pathway	Wu-Stein-2010
ITGA11	COL1A1	0.00920374	Pathway	Wu-Stein-2010
ITGA11	COL3A1	0.0118945	Pathway	Wu-Stein-2010
ITGA11	COL6A3	0.0116197	Pathway	Wu-Stein-2010
COL6A1	COL6A3	0.0153604	Pathway	Wu-Stein-2010
COL6A1	ITGA11	0.0108249	Pathway	Wu-Stein-2010
ITGA1	COL12A1	0.00959341	Pathway	Wu-Stein-2010
ITGA1	COL5A2	0.00836947	Pathway	Wu-Stein-2010
ITGA1	COL5A1	0.00836947	Pathway	Wu-Stein-2010
ITGA1	COL1A2	0.00694162	Pathway	Wu-Stein-2010
ITGA1	COL1A1	0.00649468	Pathway	Wu-Stein-2010
ITGA1	COL3A1	0.00839342	Pathway	Wu-Stein-2010
ITGA1	COL6A3	0.00819952	Pathway	Wu-Stein-2010
ITGA1	COL6A1	0.00763867	Pathway	Wu-Stein-2010
COL6A2	COL6A3	0.0156309	Pathway	Wu-Stein-2010
COL6A2	ITGA11	0.0110155	Pathway	Wu-Stein-2010
COL6A2	COL6A1	0.0145617	Pathway	Wu-Stein-2010
COL6A2	ITGA1	0.00777317	Pathway	Wu-Stein-2010
MMP2	MMP14	0.0290931	Pathway	Wu-Stein-2010
FN1	COL12A1	0.0115956	Pathway	Wu-Stein-2010
FN1	COL5A2	0.0101162	Pathway	Wu-Stein-2010
FN1	COL5A1	0.0101162	Pathway	Wu-Stein-2010
FN1	COL1A2	0.00839035	Pathway	Wu-Stein-2010
FN1	COL1A1	0.00785013	Pathway	Wu-Stein-2010
FN1	COL3A1	0.0101451	Pathway	Wu-Stein-2010
FN1	COL6A3	0.00991078	Pathway	Wu-Stein-2010
FN1	ITGA11	0.00698441	Pathway	Wu-Stein-2010
FN1	COL6A1	0.00923288	Pathway	Wu-Stein-2010
FN1	ITGA1	0.00492859	Pathway	Wu-Stein-2010
FN1	COL6A2	0.00939545	Pathway	Wu-Stein-2010
STAG2	STAG1	0.227215	Pathway	Wu-Stein-2010
DHX30	SIN3A	0.0509863	Physical Interactions	IREF-INTACT
CSNK2A1	DDX3X	0.0051158	Physical Interactions	IREF-INTACT
C1R	C1S	0.972325	Physical Interactions	IREF-INTACT
MMP14	DLL1	0.419297	Physical Interactions	IREF-INTACT
LUM	MMP14	0.176322	Physical Interactions	IREF-INTACT
PCOLCE	TNXB	0.158276	Physical Interactions	IREF-INTACT
STMN4	PHIP	0.767368	Physical Interactions	IREF-INTACT
FN1	COL1A1	0.0565988	Physical Interactions	IREF-INTACT
TAF1	SIN3A	0.00726998	Physical Interactions	BIOGRID-SMALL-SCALE-STUDIES
CHD3	SIN3A	0.00678562	Physical Interactions	BIOGRID-SMALL-SCALE-STUDIES
COL1A1	COL1A2	0.104658	Physical Interactions	BIOGRID-SMALL-SCALE-STUDIES
CSNK2A1	SIN3A	0.00226615	Physical Interactions	BIOGRID-SMALL-SCALE-STUDIES
CSNK2A1	TAF1	0.00697714	Physical Interactions	BIOGRID-SMALL-SCALE-STUDIES
CSNK2A1	CREBBP	0.00142058	Physical Interactions	BIOGRID-SMALL-SCALE-STUDIES
CSNK2A1	CHD3	0.00651229	Physical Interactions	BIOGRID-SMALL-SCALE-STUDIES
C1R	C1S	0.395387	Physical Interactions	BIOGRID-SMALL-SCALE-STUDIES
CDK8	CREBBP	0.00328129	Physical Interactions	BIOGRID-SMALL-SCALE-STUDIES
EP300	CREBBP	0.000716575	Physical Interactions	BIOGRID-SMALL-SCALE-STUDIES
PPP2CA	EP300	0.00161718	Physical Interactions	BIOGRID-SMALL-SCALE-STUDIES
SPARC	COL5A1	0.22207	Physical Interactions	BIOGRID-SMALL-SCALE-STUDIES
SPARC	COL1A1	0.0883217	Physical Interactions	BIOGRID-SMALL-SCALE-STUDIES
SPARC	COL3A1	0.217716	Physical Interactions	BIOGRID-SMALL-SCALE-STUDIES
LUM	MMP14	0.374748	Physical Interactions	BIOGRID-SMALL-SCALE-STUDIES
MIB1	DLL1	0.0572143	Physical Interactions	BIOGRID-SMALL-SCALE-STUDIES
MMP2	COL1A1	0.0398316	Physical Interactions	BIOGRID-SMALL-SCALE-STUDIES
FN1	C1S	0.0354939	Physical Interactions	BIOGRID-SMALL-SCALE-STUDIES
TAF1	SIN3A	0.0069937	Physical Interactions	IREF-BIOGRID
DHX30	SIN3A	0.008412	Physical Interactions	IREF-BIOGRID
CHD3	SIN3A	0.00333622	Physical Interactions	IREF-BIOGRID
COL1A1	COL1A2	0.0847296	Physical Interactions	IREF-BIOGRID
CSNK2A1	SIN3A	0.00152999	Physical Interactions	IREF-BIOGRID
CSNK2A1	DDX3X	0.0028165	Physical Interactions	IREF-BIOGRID
CSNK2A1	TAF1	0.0044885	Physical Interactions	IREF-BIOGRID
CSNK2A1	CREBBP	0.00106129	Physical Interactions	IREF-BIOGRID
CSNK2A1	CHD3	0.00214116	Physical Interactions	IREF-BIOGRID
C1R	C1S	0.374112	Physical Interactions	IREF-BIOGRID
CDK8	CREBBP	0.00380406	Physical Interactions	IREF-BIOGRID
EP300	CREBBP	0.000846841	Physical Interactions	IREF-BIOGRID
EP300	C1R	0.0158942	Physical Interactions	IREF-BIOGRID
PPP2CA	EP300	0.00139632	Physical Interactions	IREF-BIOGRID
NEDD8	FBXO11	0.00766939	Physical Interactions	IREF-BIOGRID
NEDD8	HNRNPH2	0.00230807	Physical Interactions	IREF-BIOGRID
NEDD8	SIN3A	0.000789495	Physical Interactions	IREF-BIOGRID
NEDD8	DDX3X	0.00145335	Physical Interactions	IREF-BIOGRID
NEDD8	DHX30	0.00278583	Physical Interactions	IREF-BIOGRID
NEDD8	PLOD1	0.00432025	Physical Interactions	IREF-BIOGRID
NEDD8	PPP2CA	0.00090298	Physical Interactions	IREF-BIOGRID
SPARC	COL5A1	0.192319	Physical Interactions	IREF-BIOGRID
SPARC	COL1A1	0.0721059	Physical Interactions	IREF-BIOGRID
SPARC	COL3A1	0.194424	Physical Interactions	IREF-BIOGRID
LUM	MMP14	0.264383	Physical Interactions	IREF-BIOGRID
MIB1	DLL1	0.0808029	Physical Interactions	IREF-BIOGRID
STMN4	PHIP	0.41521	Physical Interactions	IREF-BIOGRID
MMP2	COL1A1	0.0331301	Physical Interactions	IREF-BIOGRID
FN1	HNRNPH2	0.00258136	Physical Interactions	IREF-BIOGRID
FN1	DDX3X	0.00162544	Physical Interactions	IREF-BIOGRID
FN1	DHX30	0.00311568	Physical Interactions	IREF-BIOGRID
FN1	CNOT1	0.00300625	Physical Interactions	IREF-BIOGRID
FN1	CSNK2A1	0.000566687	Physical Interactions	IREF-BIOGRID
FN1	C1S	0.0106432	Physical Interactions	IREF-BIOGRID
FN1	PPP2CA	0.0010099	Physical Interactions	IREF-BIOGRID
STAG2	STAG1	0.0722836	Physical Interactions	IREF-BIOGRID
CSNK2A1	DDX3X	0.0785674	Physical Interactions	Zhang-Zou-2011
PLOD1	HNRNPH2	0.118163	Physical Interactions	Wan-Emili-2015
CSNK2A1	SIN3A	0.0429634	Physical Interactions	Wan-Emili-2015
PLOD1	HNRNPH2	0.0954949	Physical Interactions	Hein-Mann-2015
CDK8	TAF1	0.0258555	Physical Interactions	Hein-Mann-2015
SIN3B	SIN3A	0.0502447	Physical Interactions	Hein-Mann-2015

## Sheet: Tab5_Syndromes_Removed
Syndromes Removed from Analysis:
Gene Category	OMIM#	Syndrome	Gene(s)/Locus	Inheritance	Description
A-H	218040	Costello Syndrome	HRAS	AD	removed due to tenuous association with autism
A-H	601390	Van Maldergem Syndrome 1	DCHS1	AR	removed due to low numbers
A-H	618793	Intellectual Developmental Disorder 62	DLG4	AD	removed due to low numbers
A-H	617773	Mental Retardation, Autosomal Recessive 61	RUSC2	AR	removed due to low numbers
A-H	147060	Hyper-IgE Recurrent Infection Syndrome 1, Autosomal Dominant	STAT3	AD	removed due to tenuous association with autism
A-H	617452	Intellectual Developmental Disorder with Dysmorphic Facies, Seizures, and Distal Limb Anomalies	OTUD6B	AR	removed due to tenuous association with autism
A-H	618221	Mental Retardation, Autosomal Receissive 66	C12orf4	AR	removed due to low numbers
A-H	175100	Familial Adenomatous Polyposis 1	APC	AD	removed due to tenuous association with autism
A-H	603585	Congenital Disorder of Glycosylation, Type Iif	SLC35A1	AR	removed due to tenuous association with autism
A-H	194050	Williams-Beuren Syndrome	7q11.23	AD	removed due to no association with joint hypermobility
A-H	618333	Menke-Hennekam Syndrome 2	EP300	AD	removed due to low numbers
A-H	617412	Brachycephaly, Trichomegaly, and Developmental Delay	RPS23	AD	removed due to low numbers
A-H	616579	Mental Retardation, Autosomal Dominant 40	CHAMP1	AD	removed due to tenuous association with autism
A-H	617675	Myopathy, Mitochondrial, and Ataxia	MSTO1	AD, AR	removed due to tenuous association with autism
A-H	601005	Timothy Syndrome	CACNA1C	AD	removed due to tenuous association with joint hypermobility
A-H	618292	Neurodevelopmental Disorder with Impaired Intellectual Development, Hypotonia, and Ataxia	DOCK3	AR	removed due to tenuous associations with autism and joint hypermobility
A-H	617665	Epileptic Encephalopathy, Early Infantile, 56	YWHAG	AD	removed due to tenus association with autism
A-H	309520	Intellectual Developmental Disorder, X-linked, Syndromic, Lujan-Fryns Type	MED12	XLR	removed due to tenuous association with joint hypermobility
A-H	158350	Cowden Syndrome	PTEN	AD	removed due to tenuous association with joint hypermobility
A-H	300968	Mental Retardation, X-linked 99	USP9X	XLD	removed due to tenuous association with autism
A-H	615583	Verheij Syndrome	PUF60	AD	removed due to tenuous association with autism
A-H	300799	Intellectual Developmental Disorder, X-linked, Syndromic, Raymond Type	ZDHHC9	XL	removed due to tenuous association with autism and joint hypermobility
A-H	614254	Neurodevelopmental Disorder with or without Hyperkinetic Movements and Seizures	GRIN1	AD	removed due to tenuous association with joint hypermobility
A-H	616831	Luscan-Lumish Syndrome	SETD2	AD	removed due to low numbers
A-H	300967	Mental Retardation, X-lined, Syndromic 34	NONO	XL	removed due to tenuous association with autism and joint hypermobility
A-H	618371	Turnpenny-Fry Syndrome	PCGF2	AD	removed due to tenuous association with autism and joint hypermobility
A-H	615668	Chromosome 5q12 Deletion Syndrome	5q12	AD	removed due to tenuous association with autism
A-H	617557	Gabriele-De Vries Syndrome	YY1	AD	removed due to tenuous association with joint hypermobility
A-H	618885	Congenital Disorder of Glycosylation, Type Iit	GALNT2	AR	removed due to tenuous association with joint hypermobility
A-H	613675	Chromosome 17q11.2 Deletion Syndrome	17q11.2	AD	removed due to tenuous association with autism
A-H	617391	Epileptic Encephalopathy, Early Infantile, 54	HNRNPU	AD	removed due to low numbers
A-H	130650	Beckwith-Wiedmann Syndrome	ICR1, KCNQ10T1, CDKN1C	AD	removed due to tenuous association with joint hypermobility
A-H	615220	Osteogenesis Imperfecta, Type XV	WNT1	AR	removed due to tenuous association with joint hypermobility
A-H	145420	Hypertelorism, Teebi Type	SPECC1L	AD	removed due to tenuous association with autism
A-H	312870	Simpson-Golabi-Behmel Syndrome, Type 1	GPC3	XLR	removed due to tenuous association with autism and joint hypermobility
A-H	613792	Chromosome 3pter-p25 Deletion Syndrome	3pter-p25	AD	removed due to tenuous association with autism and joint hypermobility
A-H	300431	Atkin-Flaitz Syndrome	?	?	removed due to tenuous association with autism and joint hypermobility
A-H	600430	Chromsome 2q37 Deletion Syndrome	2q37	AD	removed due to tenuous association with autism
A-H	613215	Chromosome 17p13.3, Centromeric, Duplication Syndrome	17p13.3	?	removed due to tenuous association with joint hypermobility
A-H	261600	Phenylketonuria	PAH	AR	removed due to tenuous association with joint hypermobility
A-H	300855	Ogden Syndrome	NAA10	XLD, XLD	removed due to tenuous association with autism and joint hypermobility
A-H	609313	Mental Retardation, Enteropathy, Deafness, Peripheral Neuropathy, Ichthyosis, and Keratoderma	AP1S1	AR	removed due to tenuous association with autism and joint hypermobility
A-H	609425	Chromosome 3q29 Deletion Syndrome	3q29	IC	removed due to multiple gene involvement
A-H	612474	Chromosome 1q21.1 Deletion Syndrome, 1.35-MB	1q21.1	AD, IC	removed due to multiple gene involvement

## Sheet: Tab6_Epilepsy
Participant-reported Epilepsy (Controls vs. EDS/HSD):
[Find full raw data in Supplementary Materials in Casanova et al. (2020)]
#Epilepsy (0, 1) = presence (1) or absence (0) of reported epilepsy per individual
Group	Epilepsy
Control	0
Control	0
Control	0
Control	0
Control	0
Control	1
Control	0
Control	0
Control	0
Control	0
Control	0
Control	0
Control	0
Control	0
Control	0
Control	0
Control	0
Control	0
Control	0
Control	0
Control	0
Control	0
Control	0
Control	0
Control	0
Control	0
Control	0
Control	0
Control	0
Control	0
Control	0
Control	0
Control	0
Control	0
Control	0
Control	0
Control	0
Control	0
Control	0
Control	0
Control	0
Control	0
Control	0
Control	0
Control	0
Control	0
Control	0
Control	0
Control	0
Control	0
Control	0
Control	0
Control	0
Control	0
Control	0
Control	0
Control	0
Control	0
Control	0
Control	0
Control	0
Control	0
Control	0
Control	0
Control	0
Control	0
Control	0
Control	0
Control	0
Control	0
Control	0
Control	0
Control	0
Control	0
Control	0
Control	0
Control	0
Control	0
Control	0
Control	0
Control	0
Control	0
Control	0
Control	0
Control	0
Control	0
Control	0
Control	0
Control	0
Control	0
Control	0
Control	0
Control	0
Control	0
Control	0
Control	0
Control	0
Control	0
EDS/HSD	0
EDS/HSD	0
EDS/HSD	0
EDS/HSD	0
EDS/HSD	0
EDS/HSD	0
EDS/HSD	0
EDS/HSD	0
EDS/HSD	0
EDS/HSD	0
EDS/HSD	0
EDS/HSD	0
EDS/HSD	0
EDS/HSD	0
EDS/HSD	0
EDS/HSD	0
EDS/HSD	0
EDS/HSD	0
EDS/HSD	0
EDS/HSD	1
EDS/HSD	1
EDS/HSD	0
EDS/HSD	0
EDS/HSD	0
EDS/HSD	0
EDS/HSD	0
EDS/HSD	0
EDS/HSD	0
EDS/HSD	0
EDS/HSD	1
EDS/HSD	0
EDS/HSD	0
EDS/HSD	0
EDS/HSD	0
EDS/HSD	0
EDS/HSD	0
EDS/HSD	0
EDS/HSD	0
EDS/HSD	0
EDS/HSD	0
EDS/HSD	0
EDS/HSD	0
EDS/HSD	0
EDS/HSD	0
EDS/HSD	0
EDS/HSD	0
EDS/HSD	0
EDS/HSD	0
EDS/HSD	0
EDS/HSD	0
EDS/HSD	0
EDS/HSD	0
EDS/HSD	0
EDS/HSD	0
EDS/HSD	0
EDS/HSD	0
EDS/HSD	0
EDS/HSD	0
EDS/HSD	0
EDS/HSD	0
EDS/HSD	0
EDS/HSD	0
EDS/HSD	0
EDS/HSD	0
EDS/HSD	0
EDS/HSD	0
EDS/HSD	0
EDS/HSD	0
EDS/HSD	0
EDS/HSD	0
EDS/HSD	0
EDS/HSD	0
EDS/HSD	1
EDS/HSD	0
EDS/HSD	0
EDS/HSD	0
EDS/HSD	0
EDS/HSD	0
EDS/HSD	0
EDS/HSD	0
EDS/HSD	0
EDS/HSD	0
EDS/HSD	1
EDS/HSD	0
EDS/HSD	0
EDS/HSD	0
EDS/HSD	0
EDS/HSD	0
EDS/HSD	0
EDS/HSD	0
EDS/HSD	0
EDS/HSD	0
EDS/HSD	0
EDS/HSD	0
EDS/HSD	0
EDS/HSD	0
EDS/HSD	0
EDS/HSD	0
EDS/HSD	0
EDS/HSD	0
EDS/HSD	0
EDS/HSD	0
EDS/HSD	0
EDS/HSD	0
EDS/HSD	0
EDS/HSD	0
EDS/HSD	0
EDS/HSD	0
EDS/HSD	0
EDS/HSD	0
EDS/HSD	0
EDS/HSD	0
EDS/HSD	0
EDS/HSD	0
EDS/HSD	0
EDS/HSD	0
EDS/HSD	1
EDS/HSD	0
EDS/HSD	0
EDS/HSD	0
EDS/HSD	0
EDS/HSD	0
EDS/HSD	1
EDS/HSD	0
EDS/HSD	0
EDS/HSD	0
EDS/HSD	0
EDS/HSD	0
EDS/HSD	0
EDS/HSD	0
EDS/HSD	0
EDS/HSD	0
EDS/HSD	0
EDS/HSD	0
EDS/HSD	0
EDS/HSD	0
EDS/HSD	0
EDS/HSD	0
EDS/HSD	1
EDS/HSD	0
EDS/HSD	0
EDS/HSD	0
EDS/HSD	0
EDS/HSD	0
EDS/HSD	0
EDS/HSD	0
EDS/HSD	0
EDS/HSD	0
EDS/HSD	0
EDS/HSD	0
EDS/HSD	0
EDS/HSD	0
EDS/HSD	0
EDS/HSD	0
EDS/HSD	0
EDS/HSD	0
EDS/HSD	0
EDS/HSD	0
EDS/HSD	0
EDS/HSD	0
EDS/HSD	0
EDS/HSD	0
EDS/HSD	0
EDS/HSD	0
EDS/HSD	0
EDS/HSD	0
EDS/HSD	0
EDS/HSD	0
EDS/HSD	0
EDS/HSD	0
EDS/HSD	0
EDS/HSD	0
EDS/HSD	0
EDS/HSD	1
EDS/HSD	1
EDS/HSD	0
EDS/HSD	0
EDS/HSD	0
EDS/HSD	0
EDS/HSD	0
EDS/HSD	0
EDS/HSD	0
EDS/HSD	0
EDS/HSD	0
EDS/HSD	0
EDS/HSD	0
EDS/HSD	0
EDS/HSD	0
EDS/HSD	0
EDS/HSD	0
EDS/HSD	0
EDS/HSD	1
EDS/HSD	0
EDS/HSD	1
EDS/HSD	0
EDS/HSD	0
EDS/HSD	0
EDS/HSD	0
EDS/HSD	0
EDS/HSD	0
EDS/HSD	0
EDS/HSD	0
EDS/HSD	0
EDS/HSD	0
EDS/HSD	0
EDS/HSD	0
EDS/HSD	0
EDS/HSD	1
EDS/HSD	0
EDS/HSD	0
EDS/HSD	0
EDS/HSD	0
EDS/HSD	0
EDS/HSD	0
EDS/HSD	0
EDS/HSD	0
EDS/HSD	0
EDS/HSD	0
EDS/HSD	0
EDS/HSD	0
EDS/HSD	0
EDS/HSD	0
EDS/HSD	0
EDS/HSD	0
EDS/HSD	0
EDS/HSD	0
EDS/HSD	0
EDS/HSD	0
EDS/HSD	0
EDS/HSD	0
EDS/HSD	0
EDS/HSD	0
EDS/HSD	0
EDS/HSD	0
EDS/HSD	0
EDS/HSD	0
EDS/HSD	0
EDS/HSD	0
EDS/HSD	0
EDS/HSD	0
EDS/HSD	0
EDS/HSD	0
EDS/HSD	0
EDS/HSD	0
EDS/HSD	0
EDS/HSD	1
EDS/HSD	0
EDS/HSD	0
EDS/HSD	0
EDS/HSD	0
EDS/HSD	0
EDS/HSD	0
EDS/HSD	0
EDS/HSD	0
EDS/HSD	0
EDS/HSD	0
EDS/HSD	0
EDS/HSD	0
EDS/HSD	0
EDS/HSD	0
EDS/HSD	0
EDS/HSD	0
EDS/HSD	0
EDS/HSD	0
EDS/HSD	1
EDS/HSD	0
EDS/HSD	0
EDS/HSD	0
EDS/HSD	0
EDS/HSD	0
EDS/HSD	0
EDS/HSD	0
EDS/HSD	0
EDS/HSD	0
EDS/HSD	0
EDS/HSD	0
EDS/HSD	0
EDS/HSD	0
EDS/HSD	0
EDS/HSD	0
EDS/HSD	0
EDS/HSD	0
EDS/HSD	0
EDS/HSD	0
EDS/HSD	0
EDS/HSD	0
EDS/HSD	0
EDS/HSD	0
EDS/HSD	0
EDS/HSD	0
EDS/HSD	0
EDS/HSD	0
EDS/HSD	0
EDS/HSD	0
EDS/HSD	0
EDS/HSD	0
EDS/HSD	1
EDS/HSD	0
EDS/HSD	0
EDS/HSD	0
EDS/HSD	0
EDS/HSD	0
EDS/HSD	0
EDS/HSD	1
EDS/HSD	0
EDS/HSD	0
EDS/HSD	0
EDS/HSD	0
EDS/HSD	0
EDS/HSD	0
EDS/HSD	0
EDS/HSD	0
EDS/HSD	0
EDS/HSD	0
EDS/HSD	0
EDS/HSD	0
EDS/HSD	0
EDS/HSD	0
EDS/HSD	0
EDS/HSD	0
EDS/HSD	0
EDS/HSD	0
EDS/HSD	0
EDS/HSD	0
EDS/HSD	0
EDS/HSD	0
EDS/HSD	0
EDS/HSD	0
EDS/HSD	0
EDS/HSD	0
EDS/HSD	0
EDS/HSD	0
EDS/HSD	0
EDS/HSD	0
EDS/HSD	0
EDS/HSD	0
EDS/HSD	0
EDS/HSD	0
EDS/HSD	0
EDS/HSD	0
EDS/HSD	0
EDS/HSD	0
EDS/HSD	0
EDS/HSD	0
EDS/HSD	0
EDS/HSD	0
EDS/HSD	0
EDS/HSD	0
EDS/HSD	0
EDS/HSD	0
EDS/HSD	0
EDS/HSD	0
EDS/HSD	1
EDS/HSD	0
EDS/HSD	0
EDS/HSD	0
EDS/HSD	0
EDS/HSD	0
EDS/HSD	0
EDS/HSD	0
EDS/HSD	0
EDS/HSD	0
EDS/HSD	0
EDS/HSD	0
EDS/HSD	0
EDS/HSD	0
EDS/HSD	0

## Sheet: Tab7_EDS_Immune
Participant-reported Total Immune-mediated Symptoms by EDS Diagnosis:
[Find full raw data in Supplementary Materials in Casanova et al. (2020)]
# Total Immune Sx = Total number of reported immune-mediated symptoms per person
#cEDS = Classic Ehlers-Danlos Syndrome
#hEDS = Hypermobile Ehlers-Danlos Syndrome
#vEDS = Vascular Ehlers-Danlos Syndrome
EDS Type (females only)	Total Immune Sx
cEDS	0
cEDS	2
cEDS	3
cEDS	3
cEDS	6
cEDS	6
cEDS	7
cEDS	7
cEDS	7
cEDS	7
cEDS	7
cEDS	7
cEDS	7
cEDS	8
cEDS	8
cEDS	9
cEDS	10
cEDS	10
cEDS	10
cEDS	10
cEDS	10
cEDS	11
cEDS	11
cEDS	12
cEDS	13
cEDS	13
cEDS	14
cEDS	14
cEDS	16
cEDS	17
cEDS	17
cEDS	17
hEDS	0
hEDS	0
hEDS	1
hEDS	1
hEDS	1
hEDS	1
hEDS	1
hEDS	1
hEDS	1
hEDS	1
hEDS	1
hEDS	1
hEDS	2
hEDS	2
hEDS	2
hEDS	2
hEDS	2
hEDS	2
hEDS	2
hEDS	2
hEDS	2
hEDS	2
hEDS	2
hEDS	2
hEDS	2
hEDS	2
hEDS	2
hEDS	2
hEDS	3
hEDS	3
hEDS	3
hEDS	3
hEDS	3
hEDS	3
hEDS	3
hEDS	3
hEDS	3
hEDS	3
hEDS	3
hEDS	3
hEDS	3
hEDS	3
hEDS	3
hEDS	3
hEDS	3
hEDS	4
hEDS	4
hEDS	4
hEDS	4
hEDS	4
hEDS	4
hEDS	4
hEDS	4
hEDS	4
hEDS	4
hEDS	4
hEDS	4
hEDS	4
hEDS	4
hEDS	4
hEDS	4
hEDS	5
hEDS	5
hEDS	5
hEDS	5
hEDS	5
hEDS	5
hEDS	5
hEDS	5
hEDS	5
hEDS	5
hEDS	5
hEDS	5
hEDS	5
hEDS	5
hEDS	5
hEDS	5
hEDS	5
hEDS	5
hEDS	5
hEDS	5
hEDS	5
hEDS	5
hEDS	6
hEDS	6
hEDS	6
hEDS	6
hEDS	6
hEDS	6
hEDS	6
hEDS	6
hEDS	6
hEDS	6
hEDS	6
hEDS	6
hEDS	6
hEDS	6
hEDS	6
hEDS	6
hEDS	6
hEDS	6
hEDS	6
hEDS	6
hEDS	6
hEDS	6
hEDS	7
hEDS	7
hEDS	7
hEDS	7
hEDS	7
hEDS	7
hEDS	7
hEDS	7
hEDS	7
hEDS	7
hEDS	7
hEDS	7
hEDS	7
hEDS	7
hEDS	7
hEDS	7
hEDS	7
hEDS	7
hEDS	7
hEDS	7
hEDS	7
hEDS	8
hEDS	8
hEDS	8
hEDS	8
hEDS	8
hEDS	8
hEDS	8
hEDS	8
hEDS	8
hEDS	8
hEDS	8
hEDS	8
hEDS	8
hEDS	8
hEDS	8
hEDS	8
hEDS	9
hEDS	9
hEDS	9
hEDS	9
hEDS	9
hEDS	9
hEDS	9
hEDS	9
hEDS	9
hEDS	9
hEDS	9
hEDS	9
hEDS	9
hEDS	9
hEDS	9
hEDS	9
hEDS	9
hEDS	9
hEDS	10
hEDS	10
hEDS	10
hEDS	10
hEDS	10
hEDS	10
hEDS	10
hEDS	10
hEDS	10
hEDS	10
hEDS	10
hEDS	10
hEDS	10
hEDS	10
hEDS	10
hEDS	10
hEDS	10
hEDS	10
hEDS	10
hEDS	10
hEDS	10
hEDS	10
hEDS	10
hEDS	10
hEDS	10
hEDS	10
hEDS	10
hEDS	10
hEDS	11
hEDS	11
hEDS	11
hEDS	11
hEDS	11
hEDS	11
hEDS	11
hEDS	11
hEDS	11
hEDS	11
hEDS	11
hEDS	11
hEDS	11
hEDS	11
hEDS	12
hEDS	12
hEDS	12
hEDS	12
hEDS	12
hEDS	12
hEDS	12
hEDS	12
hEDS	12
hEDS	12
hEDS	12
hEDS	12
hEDS	12
hEDS	12
hEDS	12
hEDS	12
hEDS	12
hEDS	12
hEDS	12
hEDS	13
hEDS	13
hEDS	13
hEDS	13
hEDS	13
hEDS	13
hEDS	13
hEDS	13
hEDS	13
hEDS	13
hEDS	13
hEDS	13
hEDS	13
hEDS	13
hEDS	14
hEDS	14
hEDS	14
hEDS	14
hEDS	14
hEDS	14
hEDS	14
hEDS	14
hEDS	14
hEDS	14
hEDS	14
hEDS	15
hEDS	15
hEDS	15
hEDS	15
hEDS	15
hEDS	15
hEDS	15
hEDS	16
hEDS	16
hEDS	16
hEDS	16
hEDS	16
hEDS	16
hEDS	16
hEDS	17
hEDS	17
hEDS	17
hEDS	17
hEDS	18
hEDS	18
hEDS	18
hEDS	18
hEDS	19
vEDS	1
vEDS	3
vEDS	4
vEDS	5
vEDS	5
vEDS	7
vEDS	8
vEDS	8
vEDS	9
vEDS	11
vEDS	11
